# Supplementary material for: 2,4-Di­bromo-6-{[(5-chloro-2-methyl­phen­yl)imino]­meth­yl}phenol
Source: Acta Crystallogr Sect E Struct Rep Online. 2013 Jun 29;69(Pt 7):o1190. doi: 10.1107/S1600536813017558 (PMC3770443; doi:10.1107/S1600536813017558)
Supplement: Supplementary file 1 [file e-69-o1190-sup1.cif]

##############################################################################
#                                                                            #
# This CIF contains the data in a paper accepted for publication in          #
# Acta Crystallographica Section E. It conforms to the requirements of       #
# Notes for Authors for Acta Crystallographica Section E, and has been       #
# peer reviewed under the auspices of the IUCr Commission on Journals.       #
#                                                                            #
# Full details of the Crystallographic Information File format               #
# are given in the paper "The Crystallographic Information File (CIF):       #
# a New Standard Archive File for Crystallography" by S. R. Hall, F. H.      #
# Allen and I. D. Brown [Acta Cryst. (1991), A47, 655-685].                  #
#                                                                            #
# The current version of the core CIF dictionary is obtainable from          #
# ftp://ftp.iucr.org/pub/cif_core.dic.                                       #
#                                                                            #
# Software is freely available for graphical display of the structure(s)     #
# in this CIF. For information consult the CIF software page                 #
# http://www.iucr.org/resources/cif/software.                                #
#                                                                            #
# This file may be used for bona fide research purposes within the           #
# scientific community so long as proper attribution is given to the journal # 
# article from which it was obtained.                                        #
#                                                                            #
##############################################################################
data_I
_audit_creation_method     'SHELXL97'
_chemical_name_systematic
;
2,4-Dibromo-6-{[(5-chloro-2-methylphenyl)imino]methyl}phenol
;
_chemical_name_common     ?
_chemical_formula_moiety     'C14 H10 Br2 Cl N O'
_chemical_formula_sum     'C14 H10 Br2 Cl N O'
_chemical_formula_weight     403.48
_chemical_melting_point     ?
_symmetry_cell_setting     monoclinic
_symmetry_space_group_name_H-M     'C 2/c'
_symmetry_space_group_name_Hall     '-C 2yc'
loop_
    _symmetry_equiv_pos_as_xyz
    'x, y, z'
    '-x, y, -z+1/2'
    'x+1/2, y+1/2, z'
    '-x+1/2, y+1/2, -z+1/2'
    '-x, -y, -z'
    'x, -y, z-1/2'
    '-x+1/2, -y+1/2, -z'
    'x+1/2, -y+1/2, z-1/2'
_cell_length_a     31.603(5)
_cell_length_b     6.1828(10)
_cell_length_c     14.890(2)
_cell_angle_alpha     90.00
_cell_angle_beta     102.594(15)
_cell_angle_gamma     90.00
_cell_volume     2839.4(8)
_cell_formula_units_Z     8
_cell_measurement_reflns_used     1332
_cell_measurement_theta_min     3.2432
_cell_measurement_theta_max     29.4258
_cell_measurement_temperature     295(2)
_exptl_crystal_description     'block'
_exptl_crystal_colour     'yellow'
_exptl_crystal_size_max     0.38
_exptl_crystal_size_mid     0.35
_exptl_crystal_size_min     0.30
_exptl_crystal_density_diffrn     1.888
_exptl_crystal_density_meas     ?
_exptl_crystal_density_method     'not measured'
_exptl_crystal_F_000     1568
_exptl_absorpt_coefficient_mu     5.888
_exptl_absorpt_correction_type     multi-scan
_exptl_absorpt_process_details     '(<i>SADABS</i>; Sheldrick, 2003)'
_exptl_absorpt_correction_T_min     0.123
_exptl_absorpt_correction_T_max     0.171
_exptl_special_details
;
;
_diffrn_ambient_temperature     295(2)
_diffrn_radiation_type     'MoK\a'
_diffrn_radiation_wavelength     0.71073
_diffrn_radiation_source     'fine-focus sealed tube'
_diffrn_radiation_monochromator     'graphite'
_diffrn_measurement_device_type     'Bruker APEXII CCD'
_diffrn_measurement_method     '\f- and \w-scans'
_diffrn_detector_area_resol_mean     ?
_diffrn_reflns_number     5369
_diffrn_reflns_av_R_equivalents     0.0348
_diffrn_reflns_av_sigmaI/netI     0.0494
_diffrn_reflns_theta_min     3.35
_diffrn_reflns_theta_max     25.35
_diffrn_reflns_theta_full     25.35
_diffrn_measured_fraction_theta_max     0.995
_diffrn_measured_fraction_theta_full     0.995
_diffrn_reflns_limit_h_min     -38
_diffrn_reflns_limit_h_max     37
_diffrn_reflns_limit_k_min     -7
_diffrn_reflns_limit_k_max     7
_diffrn_reflns_limit_l_min     -12
_diffrn_reflns_limit_l_max     17
_diffrn_standards_number     ?
_diffrn_standards_interval_count     ?
_diffrn_standards_interval_time     ?
_diffrn_standards_decay_%     ?
_refine_special_details
;
 Refinement of <i>F</i>^2^ against ALL reflections. The weighted
 <i>R</i>-factor <i>wR</i> and goodness of fit <i>S</i> are based on
 <i>F</i>^2^, conventional <i>R</i>-factors <i>R</i> are based on <i>F</i>,
 with <i>F</i> set to zero for negative <i>F</i>^2^. The threshold expression
 of <i>F</i>^2^ > \s(<i>F</i>^2^) is used only for calculating
 <i>R</i>-factors(gt) <i>etc</i>. and is not relevant to the choice of
 reflections for refinement. <i>R</i>-factors based on <i>F</i>^2^ are
 statistically about twice as large as those based on <i>F</i>, and
 <i>R</i>-factors based on ALL data will be even larger.
;
_reflns_number_total     2600
_reflns_number_gt     1839
_reflns_threshold_expression     I>2\s(I)
_refine_ls_structure_factor_coef     Fsqd
_refine_ls_matrix_type     full
_refine_ls_R_factor_all     0.0653
_refine_ls_R_factor_gt     0.0383
_refine_ls_wR_factor_gt     0.0727
_refine_ls_wR_factor_ref     0.0819
_refine_ls_goodness_of_fit_ref     0.997
_refine_ls_restrained_S_all     0.997
_refine_ls_number_reflns     2600
_refine_ls_number_parameters     174
_refine_ls_number_restraints     0
_refine_ls_hydrogen_treatment     constr
_refine_ls_weighting_scheme     calc
_refine_ls_weighting_details
                 'calc w=1/[\s^2^(Fo^2^)+(0.0330P)^2^] where P=(Fo^2^+2Fc^2^)/3'
_atom_sites_solution_hydrogens     geom
_atom_sites_solution_primary     direct
_atom_sites_solution_secondary     difmap
_refine_ls_shift/su_max     0.000
_refine_ls_shift/su_mean     0.000
_refine_diff_density_max     0.411
_refine_diff_density_min     -0.368
_refine_ls_extinction_method     'none'
_refine_ls_extinction_coef     ?
loop_
    _atom_type_symbol
    _atom_type_description
    _atom_type_scat_dispersion_real
    _atom_type_scat_dispersion_imag
    _atom_type_scat_source
    'C' 'C' 0.0033 0.0016
                         'International Tables Vol C Tables 4.2.6.8 and 6.1.1.4'
    'H' 'H' 0.0000 0.0000
                         'International Tables Vol C Tables 4.2.6.8 and 6.1.1.4'
    'Br' 'Br' -0.2901 2.4595
                         'International Tables Vol C Tables 4.2.6.8 and 6.1.1.4'
    'Cl' 'Cl' 0.1484 0.1585
                         'International Tables Vol C Tables 4.2.6.8 and 6.1.1.4'
    'N' 'N' 0.0061 0.0033
                         'International Tables Vol C Tables 4.2.6.8 and 6.1.1.4'
    'O' 'O' 0.0106 0.0060
                         'International Tables Vol C Tables 4.2.6.8 and 6.1.1.4'
_computing_data_collection     '<i>SMART</i> (Bruker, 2004)'
_computing_cell_refinement     '<i>SAINT</i> (Bruker, 2004)'
_computing_data_reduction     '<i>SAINT</i> (Bruker, 2004)'
_computing_structure_solution     '<i>SHELXS97</i> (Sheldrick, 2008)'
_computing_structure_refinement     '<i>SHELXL97</i> (Sheldrick, 2008)'
_computing_molecular_graphics     '<i>ORTEP-3</i> (Farrugia, 2012)'
_computing_publication_material     '<i>SHELXL97</i> (Sheldrick, 2008)'
loop_
    _atom_site_type_symbol
    _atom_site_label
    _atom_site_fract_x
    _atom_site_fract_y
    _atom_site_fract_z
    _atom_site_U_iso_or_equiv
    _atom_site_adp_type
    _atom_site_calc_flag
    _atom_site_refinement_flags
    _atom_site_occupancy
    _atom_site_symmetry_multiplicity
    _atom_site_disorder_assembly
    _atom_site_disorder_group
    Br Br1 0.032809(16) 0.04959(8) 0.15977(4) 0.07156(19) Uani d . 1 1 . .
    Br Br2 0.214268(14) 0.15664(7) 0.23337(3) 0.06296(18) Uani d . 1 1 . .
    Cl Cl1 0.04381(4) 1.43342(19) -0.16015(9) 0.0733(4) Uani d . 1 1 . .
    O O1 0.18961(8) 0.5562(4) 0.1191(2) 0.0543(7) Uani d . 1 1 . .
    H H1 0.1827 0.6566 0.0829 0.081 Uiso calc R 1 1 . .
    N N1 0.13813(10) 0.8234(4) 0.0161(2) 0.0398(7) Uani d . 1 1 . .
    C C1 0.09405(12) 1.1128(6) -0.0732(3) 0.0425(9) Uani d . 1 1 . .
    H H1A 0.0687 1.0563 -0.0605 0.051 Uiso calc R 1 1 . .
    C C2 0.09307(13) 1.2987(6) -0.1244(3) 0.0446(10) Uani d . 1 1 . .
    C C3 0.12950(15) 1.3817(7) -0.1455(3) 0.0525(11) Uani d . 1 1 . .
    H H3 0.1281 1.5071 -0.1805 0.063 Uiso calc R 1 1 . .
    C C4 0.16871(14) 1.2770(6) -0.1143(3) 0.0511(11) Uani d . 1 1 . .
    H H4 0.1936 1.3326 -0.1293 0.061 Uiso calc R 1 1 . .
    C C5 0.17164(12) 1.0909(6) -0.0610(3) 0.0417(9) Uani d . 1 1 . .
    C C6 0.13395(12) 1.0104(6) -0.0405(2) 0.0371(9) Uani d . 1 1 . .
    C C7 0.21455(13) 0.9824(7) -0.0262(3) 0.0567(11) Uani d . 1 1 . .
    H H7A 0.2227 0.9965 0.0395 0.085 Uiso calc R 1 1 . .
    H H7B 0.2361 1.0493 -0.0535 0.085 Uiso calc R 1 1 . .
    H H7C 0.2122 0.8319 -0.0424 0.085 Uiso calc R 1 1 . .
    C C8 0.10618(13) 0.7192(6) 0.0326(3) 0.0416(9) Uani d . 1 1 . .
    H H8 0.0782 0.7678 0.0079 0.050 Uiso calc R 1 1 . .
    C C9 0.11218(12) 0.5254(5) 0.0891(2) 0.0373(9) Uani d . 1 1 . .
    C C10 0.15431(12) 0.4507(6) 0.1287(2) 0.0381(9) Uani d . 1 1 . .
    C C11 0.15814(12) 0.2580(6) 0.1790(2) 0.0391(9) Uani d . 1 1 . .
    C C12 0.12263(13) 0.1421(6) 0.1892(2) 0.0433(10) Uani d . 1 1 . .
    H H12 0.1260 0.0137 0.2225 0.052 Uiso calc R 1 1 . .
    C C13 0.08149(12) 0.2177(6) 0.1493(3) 0.0426(9) Uani d . 1 1 . .
    C C14 0.07621(12) 0.4088(6) 0.1011(3) 0.0435(10) Uani d . 1 1 . .
    H H14 0.0485 0.4603 0.0764 0.052 Uiso calc R 1 1 . .
loop_
    _atom_site_aniso_label
    _atom_site_aniso_U_11
    _atom_site_aniso_U_22
    _atom_site_aniso_U_33
    _atom_site_aniso_U_12
    _atom_site_aniso_U_13
    _atom_site_aniso_U_23
    Br1 0.0586(3) 0.0699(3) 0.0919(4) -0.0168(2) 0.0287(3) 0.0172(3)
    Br2 0.0527(3) 0.0652(3) 0.0679(3) 0.0080(2) 0.0066(2) 0.0210(2)
    Cl1 0.0641(8) 0.0718(8) 0.0766(9) 0.0211(6) -0.0010(6) 0.0219(6)
    O1 0.0407(16) 0.0495(17) 0.070(2) -0.0082(13) 0.0062(14) 0.0174(14)
    N1 0.0429(19) 0.0362(17) 0.0400(19) -0.0028(15) 0.0082(15) 0.0012(15)
    C1 0.040(2) 0.039(2) 0.047(2) -0.0042(18) 0.0064(19) 0.0021(19)
    C2 0.048(2) 0.043(2) 0.039(2) 0.0113(19) 0.0019(19) 0.0023(19)
    C3 0.070(3) 0.043(2) 0.043(3) 0.001(2) 0.010(2) 0.0080(19)
    C4 0.055(3) 0.055(3) 0.046(3) -0.009(2) 0.017(2) 0.005(2)
    C5 0.047(2) 0.041(2) 0.037(2) -0.0023(18) 0.0093(19) 0.0002(18)
    C6 0.045(2) 0.031(2) 0.035(2) -0.0017(17) 0.0076(18) -0.0045(16)
    C7 0.044(2) 0.071(3) 0.056(3) -0.002(2) 0.013(2) 0.013(2)
    C8 0.038(2) 0.037(2) 0.050(2) 0.0060(18) 0.0096(19) 0.0013(18)
    C9 0.042(2) 0.034(2) 0.038(2) -0.0011(17) 0.0124(18) -0.0015(17)
    C10 0.044(2) 0.034(2) 0.038(2) -0.0053(18) 0.0106(18) -0.0038(17)
    C11 0.043(2) 0.037(2) 0.037(2) 0.0001(17) 0.0105(18) 0.0001(18)
    C12 0.061(3) 0.035(2) 0.038(2) 0.0003(19) 0.019(2) 0.0013(17)
    C13 0.042(2) 0.045(2) 0.042(2) -0.0095(19) 0.0130(19) -0.0016(19)
    C14 0.040(2) 0.043(2) 0.050(2) 0.0046(18) 0.0132(19) 0.0041(19)
_geom_special_details
;
 All s.u.'s (except the s.u. in the dihedral angle between two l.s. planes)
 are estimated using the full covariance matrix. The cell s.u.'s are taken
 into account individually in the estimation of s.u.'s in distances, angles
 and torsion angles; correlations between s.u.'s in cell parameters are only
 used when they are defined by crystal symmetry. An approximate (isotropic)
 treatment of cell s.u.'s is used for estimating s.u.'s involving l.s. planes.
;
loop_
    _geom_bond_atom_site_label_1
    _geom_bond_atom_site_label_2
    _geom_bond_site_symmetry_2
    _geom_bond_distance
    _geom_bond_publ_flag
    Br1 C13 . 1.891(4) ?
    Br2 C11 . 1.889(4) ?
    Cl1 C2 . 1.744(4) ?
    O1 C10 . 1.327(4) ?
    O1 H1 . 0.8200 ?
    N1 C8 . 1.266(4) ?
    N1 C6 . 1.420(4) ?
    C1 C2 . 1.376(5) ?
    C1 C6 . 1.400(5) ?
    C1 H1A . 0.9300 ?
    C2 C3 . 1.358(6) ?
    C3 C4 . 1.385(6) ?
    C3 H3 . 0.9300 ?
    C4 C5 . 1.389(5) ?
    C4 H4 . 0.9300 ?
    C5 C6 . 1.385(5) ?
    C5 C7 . 1.500(5) ?
    C7 H7A . 0.9600 ?
    C7 H7B . 0.9600 ?
    C7 H7C . 0.9600 ?
    C8 C9 . 1.453(5) ?
    C8 H8 . 0.9300 ?
    C9 C14 . 1.390(5) ?
    C9 C10 . 1.411(5) ?
    C10 C11 . 1.398(5) ?
    C11 C12 . 1.367(5) ?
    C12 C13 . 1.387(5) ?
    C12 H12 . 0.9300 ?
    C13 C14 . 1.373(5) ?
    C14 H14 . 0.9300 ?
loop_
    _geom_angle_atom_site_label_1
    _geom_angle_atom_site_label_2
    _geom_angle_atom_site_label_3
    _geom_angle_site_symmetry_1
    _geom_angle_site_symmetry_3
    _geom_angle
    _geom_angle_publ_flag
    C10 O1 H1 . . 109.5 ?
    C8 N1 C6 . . 123.7(3) ?
    C2 C1 C6 . . 118.7(4) ?
    C2 C1 H1A . . 120.7 ?
    C6 C1 H1A . . 120.7 ?
    C3 C2 C1 . . 121.8(4) ?
    C3 C2 Cl1 . . 119.6(3) ?
    C1 C2 Cl1 . . 118.6(3) ?
    C2 C3 C4 . . 119.1(4) ?
    C2 C3 H3 . . 120.4 ?
    C4 C3 H3 . . 120.4 ?
    C3 C4 C5 . . 121.5(4) ?
    C3 C4 H4 . . 119.3 ?
    C5 C4 H4 . . 119.3 ?
    C6 C5 C4 . . 118.0(3) ?
    C6 C5 C7 . . 121.3(3) ?
    C4 C5 C7 . . 120.7(4) ?
    C5 C6 C1 . . 120.9(3) ?
    C5 C6 N1 . . 116.8(3) ?
    C1 C6 N1 . . 122.3(3) ?
    C5 C7 H7A . . 109.5 ?
    C5 C7 H7B . . 109.5 ?
    H7A C7 H7B . . 109.5 ?
    C5 C7 H7C . . 109.5 ?
    H7A C7 H7C . . 109.5 ?
    H7B C7 H7C . . 109.5 ?
    N1 C8 C9 . . 121.5(3) ?
    N1 C8 H8 . . 119.2 ?
    C9 C8 H8 . . 119.2 ?
    C14 C9 C10 . . 120.0(3) ?
    C14 C9 C8 . . 119.7(3) ?
    C10 C9 C8 . . 120.3(3) ?
    O1 C10 C11 . . 120.0(3) ?
    O1 C10 C9 . . 122.2(3) ?
    C11 C10 C9 . . 117.8(3) ?
    C12 C11 C10 . . 121.9(3) ?
    C12 C11 Br2 . . 119.7(3) ?
    C10 C11 Br2 . . 118.4(3) ?
    C11 C12 C13 . . 119.4(3) ?
    C11 C12 H12 . . 120.3 ?
    C13 C12 H12 . . 120.3 ?
    C14 C13 C12 . . 120.6(3) ?
    C14 C13 Br1 . . 120.5(3) ?
    C12 C13 Br1 . . 118.9(3) ?
    C13 C14 C9 . . 120.3(3) ?
    C13 C14 H14 . . 119.9 ?
    C9 C14 H14 . . 119.9 ?
loop_
    _geom_torsion_atom_site_label_1
    _geom_torsion_atom_site_label_2
    _geom_torsion_atom_site_label_3
    _geom_torsion_atom_site_label_4
    _geom_torsion_site_symmetry_1
    _geom_torsion_site_symmetry_2
    _geom_torsion_site_symmetry_3
    _geom_torsion_site_symmetry_4
    _geom_torsion
    _geom_torsion_publ_flag
    C9 C8 N1 C6 . . . . 178.4(3) ?
loop_
    _geom_hbond_atom_site_label_D
    _geom_hbond_atom_site_label_H
    _geom_hbond_atom_site_label_A
    _geom_hbond_site_symmetry_A
    _geom_hbond_distance_DH
    _geom_hbond_distance_HA
    _geom_hbond_distance_DA
    _geom_hbond_angle_DHA
    O1 H1 N1 . 0.82 1.85 2.576(4) 146.9
_iucr_refine_instructions_details
;
TITL 130515_206 in C2/c #15
CELL 0.71073 31.60253 6.18276 14.8902 90 102.594 90
ZERR 8        0.00473 0.00099  0.00226 0   0.0147 0
LATT 7
SYMM -X, +Y, 0.5-Z
SFAC C  H  Br Cl N  O
UNIT 112 80 16 8 8 8
L.S. 20
ACTA
BOND $H
FMAP 2
PLAN 0
SIZE 0.38 0.35 0.3
htab O1 N1
conf C9 C8 N1 C6
mpla 6 c1 c2 c3 c4 c5 c6
mpla 6 c9 c10 c11 c12 c13 c14
SHEL 999 0.83
WGHT  0.033000
FVAR  1.571900
TEMP 20
Br1    3   0.032809  0.049588  0.159772 11.000000  0.058550  0.069880 =
           0.091860  0.017240  0.028680 -0.016760
Br2    3   0.214268  0.156640  0.233368 11.000000  0.052730  0.065240 =
           0.067940  0.021030  0.006640  0.007960
Cl1    4   0.043808  1.433417 -0.160148 11.000000  0.064120  0.071850 =
           0.076550  0.021870 -0.001000  0.021100
O1     6   0.189611  0.556169  0.119061 11.000000  0.040730  0.049530 =
           0.069850  0.017360  0.006200 -0.008220
AFIX 147
H1     2   0.182690  0.656582  0.082861 11.000000 -1.500000
AFIX 0
N1     5   0.138132  0.823353  0.016106 11.000000  0.042890  0.036220 =
           0.040040  0.001240  0.008220 -0.002800
C1     1   0.094048  1.112835 -0.073191 11.000000  0.040290  0.038860 =
           0.046790  0.002060  0.006400 -0.004200
AFIX 43
H1A    2   0.068704  1.056340 -0.060533 11.000000 -1.200000
AFIX 0
C2     1   0.093075  1.298683 -0.124420 11.000000  0.047840  0.043190 =
           0.039420  0.002340  0.001890  0.011250
C3     1   0.129503  1.381698 -0.145533 11.000000  0.070490  0.043230 =
           0.042750  0.008010  0.010220  0.000860
AFIX 43
H3     2   0.128139  1.507148 -0.180509 11.000000 -1.200000
AFIX 0
C4     1   0.168708  1.277045 -0.114283 11.000000  0.054800  0.055020 =
           0.046210  0.005140  0.017210 -0.009140
AFIX 43
H4     2   0.193625  1.332634 -0.129295 11.000000 -1.200000
AFIX 0
C5     1   0.171640  1.090884 -0.061012 11.000000  0.046970  0.040730 =
           0.037310  0.000180  0.009260 -0.002330
C6     1   0.133950  1.010450 -0.040493 11.000000  0.045280  0.030990 =
           0.034540 -0.004460  0.007580 -0.001670
C7     1   0.214552  0.982367 -0.026231 11.000000  0.043780  0.070940 =
           0.056430  0.012660  0.013480 -0.001870
AFIX 137
H7A    2   0.222736  0.996548  0.039480 11.000000 -1.500000
H7B    2   0.236130  1.049251 -0.053496 11.000000 -1.500000
H7C    2   0.212246  0.831869 -0.042424 11.000000 -1.500000
AFIX 0
C8     1   0.106181  0.719163  0.032565 11.000000  0.038380  0.036630 =
           0.049720  0.001300  0.009610  0.006020
AFIX 43
H8     2   0.078216  0.767793  0.007880 11.000000 -1.200000
AFIX 0
C9     1   0.112178  0.525391  0.089117 11.000000  0.041570  0.033660 =
           0.038200 -0.001520  0.012360 -0.001120
C10    1   0.154310  0.450665  0.128715 11.000000  0.043720  0.033620 =
           0.037830 -0.003800  0.010580 -0.005290
C11    1   0.158138  0.257959  0.178960 11.000000  0.043410  0.037380 =
           0.037370  0.000080  0.010490  0.000120
C12    1   0.122632  0.142077  0.189169 11.000000  0.060540  0.034850 =
           0.038040  0.001250  0.018770  0.000260
AFIX 43
H12    2   0.126031  0.013725  0.222538 11.000000 -1.200000
AFIX 0
C13    1   0.081491  0.217712  0.149295 11.000000  0.042450  0.044690 =
           0.042500 -0.001620  0.012970 -0.009490
C14    1   0.076214  0.408756  0.101124 11.000000  0.039730  0.042570 =
           0.049830  0.004150  0.013180  0.004560
AFIX 43
H14    2   0.048471  0.460322  0.076435 11.000000 -1.200000
HKLF 4
END
Q1     1   0.201000  0.251900  0.275500 11.000000  0.050000      0.41
Q2     1   0.016700  0.096900  0.101500 11.000000  0.050000      0.39
Q3     1   0.027300  0.136700  0.207400 11.000000  0.050000      0.34
Q4     1   0.224100  0.255000  0.177800 11.000000  0.050000      0.33
Q5     1   0.061500  0.081300  0.125200 11.000000  0.050000      0.32
Q6     1   0.200500  0.044900  0.282100 11.000000  0.050000      0.32
Q7     1   0.030500 -0.060100  0.224600 11.000000  0.050000      0.31
Q8     1   0.208800  1.338200 -0.142600 11.000000  0.050000      0.28
Q9     1   0.228100  0.857900  0.040900 11.000000  0.050000      0.27
Q10    1   0.099700  1.253700 -0.058800 11.000000  0.050000      0.25
Q11    1   0.202400  0.454200  0.059100 11.000000  0.050000      0.24
Q12    1   0.197000  0.100900  0.158100 11.000000  0.050000      0.23
Q13    1   0.091200  0.512200  0.103200 11.000000  0.050000      0.23
Q14    1   0.044800  0.019300  0.162500 11.000000  0.050000      0.23
Q15    1   0.105500  0.125300  0.122000 11.000000  0.050000      0.22
Q16    1   0.049700  1.580400 -0.157200 11.000000  0.050000      0.21
Q17    1   0.186800  1.111800  0.072200 11.000000  0.050000      0.21
Q18    1   0.031200  1.492500 -0.107800 11.000000  0.050000      0.21
Q19    1   0.220100  0.955900 -0.135400 11.000000  0.050000      0.21
Q20    1   0.000800  0.044500  0.025300 11.000000  0.050000      0.21
;
data_global
_journal_date_recd_electronic     2013-06-23
_journal_date_accepted     2013-06-26
_journal_name_full     'Acta Crystallographica, Section E'
_journal_year     2013
_journal_volume     69
_journal_issue      7
_journal_page_first     o1190
_journal_page_last     o1190
_journal_paper_category     QO
_journal_paper_doi     10.1107/S1600536813017558
_journal_coeditor_code     RK2407
_publ_contact_author_name     'Yunfa Zheng'
_publ_contact_author_address
;
Department of Chemistry
Lishui University
Lishui 323000
People's Republic of China
;
_publ_contact_author_email     'zhyunfa@163.com'
_publ_contact_author_fax     ?
_publ_contact_author_phone     ?
_publ_section_title
;
2,4-Dibromo-6-{[(5-chloro-2-methylphenyl)imino]methyl}phenol
;
loop_
    _publ_author_name
    _publ_author_footnote
    _publ_author_address
    'Yunfa Zheng' .
;
Department of Chemistry
Lishui University
Lishui 323000
People's Republic of China
;
