# Supplementary material for: 2,4-Di­bromo-6-{[(5-chloro-2-methyl­phen­yl)imino]­meth­yl}phenol
Source: Acta Crystallogr Sect E Struct Rep Online. 2013 Jun 29;69(Pt 7):o1190. doi: 10.1107/S1600536813017558 (PMC3770443; doi:10.1107/S1600536813017558)
Supplement: Supplementary file 2 [file e-69-o1190-Isup2.hkl]

# 
# h,k,l, Fc-squared, Fo-squared, sigma(Fo-squared) and status flag 
# 
data_I
_shelx_title ' manuscript in C2/c' 
_shelx_refln_list_code          4 
_shelx_F_calc_maximum      520.18 
_exptl_crystal_F_000      1568.00 
_reflns_d_resolution_high  0.8300 
 
loop_ 
 _symmetry_equiv_pos_as_xyz 
 'x, y, z' 
 '-x, y, -z+1/2' 
 'x+1/2, y+1/2, z' 
 '-x+1/2, y+1/2, -z+1/2' 
 '-x, -y, -z' 
 'x, -y, z-1/2' 
 '-x+1/2, -y+1/2, -z' 
 'x+1/2, -y+1/2, z-1/2' 
 
_cell_length_a    31.6025 
_cell_length_b     6.1828 
_cell_length_c    14.8902 
_cell_angle_alpha  90.000 
_cell_angle_beta  102.594 
_cell_angle_gamma  90.000 
 
_shelx_F_squared_multiplier     1.000 
 
loop_ 
 _refln_index_h 
 _refln_index_k 
 _refln_index_l 
 _refln_F_squared_calc 
 _refln_F_squared_meas 
 _refln_F_squared_sigma 
 _refln_observed_status 
   6   0   0      592.39     1303.91     95.33 o 
   8   0   0    12461.70    13933.45    363.92 o 
  10   0   0        5.64       85.12     59.76 o 
  12   0   0   137939.09   142939.67   1855.70 o 
  14   0   0      907.92     1014.41    100.35 o 
  16   0   0    98065.39   100456.45   1116.78 o 
  18   0   0     1068.83     1081.32    168.91 o 
  20   0   0     6362.68     6892.18    378.15 o 
  22   0   0      135.44      317.03     96.66 o 
  24   0   0    15115.40    14538.99    447.48 o 
  26   0   0      166.64      396.23    149.35 o 
  28   0   0    14048.86    13807.42    602.80 o 
  30   0   0       43.36      291.47    134.68 o 
  32   0   0     3325.49     3811.21    344.76 o 
  34   0   0      176.66      156.77    122.34 o 
  36   0   0        9.95      -47.11    148.27 o 
   3   1   0     1292.98     1361.55     74.05 o 
   5   1   0    50809.32    52824.21    675.79 o 
   7   1   0     3821.73     3753.40    110.78 o 
   9   1   0    25891.28    27417.81    372.68 o 
  11   1   0    28702.13    29208.73    424.97 o 
  13   1   0     1061.64     1071.11     85.77 o 
  15   1   0     8161.03     8012.76    248.00 o 
  17   1   0    31699.59    30514.32    652.48 o 
  19   1   0     1595.87     1701.92    139.29 o 
  21   1   0    18618.34    19647.89    598.80 o 
  23   1   0     5632.99     5830.72    273.67 o 
  25   1   0     1678.48     1827.46    111.38 o 
  27   1   0      152.64      363.78     73.79 o 
  29   1   0     6880.73     6639.05    281.84 o 
  31   1   0     1021.50     1365.19    159.33 o 
  33   1   0     4289.31     4835.19    274.20 o 
  35   1   0      120.19       40.10    152.60 o 
   0   2   0    29741.97    31399.94    522.67 o 
   2   2   0    46653.29    49744.29    497.14 o 
   4   2   0    14611.09    15245.74    255.53 o 
   6   2   0     6543.49     6844.74    239.34 o 
   8   2   0     1195.73     1111.56     99.99 o 
  10   2   0    19370.19    19326.84    324.26 o 
  12   2   0    26404.46    28107.25    620.57 o 
  14   2   0    29480.67    28545.81    466.61 o 
  16   2   0      191.13      103.37     44.67 o 
  18   2   0     8494.26     8619.47    279.71 o 
  20   2   0       78.66       63.94     27.58 o 
  22   2   0      321.70      308.62     55.78 o 
  24   2   0      109.32      133.80     56.15 o 
  26   2   0     4682.31     4523.29    167.60 o 
  28   2   0      576.21      535.07     70.59 o 
  30   2   0     1328.72     1449.13    121.99 o 
  32   2   0      156.46      216.57    101.78 o 
  34   2   0      113.38      158.48     87.71 o 
   1   3   0      236.47      247.54     43.34 o 
   3   3   0    26339.05    26446.67   1001.77 o 
   5   3   0     4878.39     4878.74    178.26 o 
   7   3   0    16428.93    15825.95    332.74 o 
   9   3   0    15217.91    14292.81    641.55 o 
  11   3   0     1092.81     1185.84     84.68 o 
  13   3   0     4644.87     4095.59    210.24 o 
  15   3   0     8272.56     7307.11    247.20 o 
  17   3   0        9.33      -26.97     50.81 o 
  19   3   0     9835.00     8791.84    282.42 o 
  21   3   0     2348.87     2229.65    119.06 o 
  23   3   0     1381.22     1369.39     83.36 o 
  25   3   0     1881.51     1999.61    106.41 o 
  27   3   0       31.94       47.15     39.36 o 
  29   3   0     1306.13     1484.03    200.65 o 
  31   3   0     2744.46     2713.43    213.59 o 
  33   3   0      192.24      295.69    108.94 o 
   0   4   0      211.79      196.35     67.41 o 
   2   4   0     5656.36     5157.87    183.48 o 
   4   4   0     1356.41     1348.40     90.58 o 
   6   4   0      478.71      491.72     57.67 o 
   8   4   0        5.24       23.03     18.06 o 
  10   4   0     4475.38     4276.88    168.92 o 
  12   4   0     1257.68     1269.42     96.51 o 
  14   4   0     5151.06     5354.40    247.38 o 
  16   4   0      108.69       66.64     51.58 o 
  18   4   0      158.81      273.63     67.24 o 
  20   4   0      502.56      514.23    101.32 o 
  22   4   0       66.42       58.74     57.52 o 
  24   4   0      273.15      129.53     65.46 o 
  26   4   0     2289.93     2018.67    169.37 o 
  28   4   0       85.23      256.30     87.90 o 
  30   4   0      236.98      474.26    198.57 o 
   1   5   0      175.51      159.45     56.98 o 
   3   5   0       15.87        1.90     54.43 o 
   5   5   0      331.40      334.74     58.37 o 
   7   5   0      413.46      382.55    126.25 o 
   9   5   0       27.69      -32.52     67.79 o 
  11   5   0     4622.10     4752.34    230.21 o 
  13   5   0       46.93      -35.74     57.52 o 
  15   5   0     1281.03     1231.55    121.67 o 
  17   5   0      254.38      214.46     75.45 o 
  19   5   0      438.95      295.15     74.81 o 
  21   5   0       28.15       17.43     55.47 o 
  23   5   0     1507.79     1458.63    265.68 o 
  25   5   0      134.70      286.39    158.54 o 
  27   5   0      713.25      840.89    226.16 o 
   0   6   0       75.63      141.36     86.20 o 
   2   6   0     3442.17     3452.32    191.78 o 
   4   6   0       26.22       33.30     53.39 o 
   6   6   0      544.29      658.13     87.38 o 
   8   6   0      614.46      794.59    116.13 o 
  10   6   0      844.51      786.10    118.72 o 
  12   6   0     2529.66     2448.08    184.01 o 
  14   6   0     3271.42     3702.59    216.64 o 
  16   6   0        8.33       70.61    123.93 o 
  18   6   0      503.57      644.50    189.91 o 
  20   6   0       11.21      292.52    166.04 o 
  22   6   0       92.55       88.77    154.94 o 
   1   7   0      256.22      300.89    115.03 o 
   3   7   0     1231.13     1565.47    224.10 o 
   5   7   0       43.20       84.61    113.98 o 
   7   7   0      465.07      572.07    117.51 o 
   9   7   0      205.63      445.66    178.41 o 
  11   7   0      194.70      338.14    190.89 o 
 -37   1   1      973.39     1241.73    166.49 o 
 -35   1   1     1174.73     1353.69    158.68 o 
 -33   1   1     1585.89     1740.03    145.48 o 
 -31   1   1       24.71      -18.00     61.43 o 
 -29   1   1      334.44      166.25    119.03 o 
 -27   1   1      585.03      465.04    156.86 o 
 -25   1   1     1737.10     1533.79    155.51 o 
 -23   1   1     8009.91     7586.13    280.77 o 
 -21   1   1    10055.66     9788.01    304.12 o 
 -19   1   1     4080.53     4019.20    209.93 o 
 -17   1   1     5770.79     5861.66    197.46 o 
 -15   1   1      422.46      421.65     59.84 o 
 -13   1   1       78.41      114.28     39.11 o 
 -11   1   1    10496.92    10263.74    270.97 o 
  -9   1   1    24931.41    24927.47    604.46 o 
  -7   1   1    55295.60    54853.57    594.63 o 
  -5   1   1    14475.90    14739.25    247.42 o 
  -3   1   1    25755.81    27683.66    301.78 o 
   3   1   1       27.79      102.90     40.60 o 
   5   1   1    58086.13    60159.17    477.56 o 
   7   1   1     6240.83     6368.36     99.73 o 
   9   1   1    18418.72    18726.58    199.84 o 
  11   1   1    23093.11    23946.08    255.13 o 
  13   1   1    12184.97    12860.85    196.76 o 
  15   1   1     3070.02     3368.29    108.12 o 
  17   1   1    20240.04    20488.11    291.31 o 
  19   1   1     3129.03     3107.35    121.77 o 
  21   1   1    28405.71    27965.38    390.13 o 
  23   1   1       27.62       61.98     45.90 o 
  25   1   1       30.58       45.53     53.06 o 
  27   1   1     1393.51     1376.21    122.69 o 
  29   1   1       31.87      -56.72     74.55 o 
  31   1   1      730.24      796.85    127.42 o 
  33   1   1     2371.27     2507.63    206.47 o 
  35   1   1       76.11       51.76     81.83 o 
 -36   2   1      134.75       72.97     87.59 o 
 -34   2   1       21.93       62.88     62.67 o 
 -32   2   1     2817.20     3115.00    176.26 o 
 -30   2   1       31.88       57.19     83.10 o 
 -28   2   1     7526.99     8078.47    265.66 o 
 -26   2   1       15.99       13.76     75.06 o 
 -24   2   1     6840.48     6926.67    304.72 o 
 -22   2   1       85.93       46.07     78.42 o 
 -20   2   1     2684.71     2755.76    178.11 o 
 -18   2   1       70.46       84.72     50.12 o 
 -16   2   1    14665.91    12851.12    724.54 o 
 -14   2   1      257.91      389.39     64.99 o 
 -12   2   1   134316.27   136807.66   1292.37 o 
 -10   2   1     1648.53     1731.66     73.65 o 
  -8   2   1      237.15      199.84     28.10 o 
  -6   2   1     3284.70     3327.16     91.29 o 
  -4   2   1    32594.89    33306.21    428.69 o 
  -2   2   1     3274.59     3424.79    104.32 o 
   0   2   1   155445.59   158708.34   1270.69 o 
   2   2   1      658.66      501.34     78.93 o 
   4   2   1    24449.95    25565.69    559.08 o 
   6   2   1     2950.97     3122.23    108.92 o 
   8   2   1     3012.97     2979.01    110.44 o 
  10   2   1     5422.14     5478.22    130.70 o 
  12   2   1    25374.72    23564.63    515.91 o 
  14   2   1     2363.08     2317.73     76.65 o 
  16   2   1    24440.50    24689.72    294.48 o 
  18   2   1       73.70       83.77     28.87 o 
  20   2   1     1596.03     1511.02     83.89 o 
  22   2   1      673.38      621.40     67.56 o 
  24   2   1     2571.84     2496.43    131.58 o 
  26   2   1     2851.42     2746.44    130.73 o 
  28   2   1     2016.93     2299.06    126.62 o 
  30   2   1     1314.89     1366.97    143.43 o 
  32   2   1      733.88      635.65    123.02 o 
  34   2   1       47.05       59.61    122.14 o 
 -33   3   1      846.77      737.08    130.75 o 
 -31   3   1       12.59      149.22     94.15 o 
 -29   3   1     1608.00     1747.45    147.91 o 
 -27   3   1     1059.10     1100.76    117.29 o 
 -25   3   1       46.58       28.09     55.76 o 
 -23   3   1      188.96      278.95     55.90 o 
 -21   3   1     1061.52     1084.56     85.90 o 
 -19   3   1        1.83      -20.08     32.11 o 
 -17   3   1     2002.79     1966.34    100.51 o 
 -15   3   1     2256.08     1941.72    179.30 o 
 -13   3   1     1305.95     1097.40    164.82 o 
 -11   3   1     5077.02     5225.31    254.14 o 
  -9   3   1     2470.95     2647.58    219.96 o 
  -7   3   1     2090.08     2228.87     69.63 o 
  -5   3   1      350.33      416.00     60.47 o 
  -3   3   1     2154.41     2292.70    141.75 o 
  -1   3   1       65.13       15.04     45.96 o 
   1   3   1     7885.99     8366.30    367.40 o 
   3   3   1    23514.01    25310.86    662.07 o 
   5   3   1    15629.17    14888.69    340.97 o 
   7   3   1     2988.20     3256.87    303.43 o 
   9   3   1    14130.48    13873.47    291.10 o 
  11   3   1      112.92       89.53     43.31 o 
  13   3   1      146.80      115.25     46.79 o 
  15   3   1     1355.33     1317.54    113.74 o 
  17   3   1    10327.75     9697.80    503.32 o 
  19   3   1     2945.39     2768.12    135.13 o 
  21   3   1     8919.29     8137.88    370.58 o 
  23   3   1     1767.70     1842.96    113.34 o 
  25   3   1      279.08      259.77     49.17 o 
  27   3   1      177.49      268.82     57.95 o 
  29   3   1     1160.60      939.33    129.35 o 
  31   3   1      732.67     1157.56    250.80 o 
  33   3   1     1226.16     1178.90    246.53 o 
 -30   4   1     2500.34     2846.58    215.04 o 
 -28   4   1     1057.58      827.57    121.23 o 
 -26   4   1     5289.81     4917.18    305.94 o 
 -24   4   1        4.49       -7.29     67.66 o 
 -22   4   1      503.10      413.51     85.58 o 
 -20   4   1     1360.01     1130.28    124.92 o 
 -18   4   1     6992.07     6798.92    412.93 o 
 -16   4   1        0.90      -50.72     57.47 o 
 -14   4   1    23243.21    22465.67    982.43 o 
 -12   4   1     9543.19     9579.69    300.28 o 
 -10   4   1    13637.09    13311.58    421.29 o 
  -8   4   1     3606.46     3937.16    173.78 o 
  -6   4   1     2102.84     2223.47    105.08 o 
  -4   4   1     3082.46     3130.96    145.53 o 
  -2   4   1    15071.19    14296.15    316.33 o 
   0   4   1      149.60      145.45     44.75 o 
   2   4   1    37142.76    36634.62    521.51 o 
   4   4   1     1205.72     1193.98     81.87 o 
   6   4   1     4953.40     4849.68    144.28 o 
   8   4   1     1442.19     1576.01    118.43 o 
  10   4   1     3888.62     3799.87    359.70 o 
  12   4   1       13.18      -17.60     42.29 o 
  14   4   1    15458.23    15249.77    465.08 o 
  16   4   1      250.10      260.82     99.59 o 
  18   4   1     3603.82     3609.38    178.15 o 
  20   4   1      707.69      685.27     89.72 o 
  22   4   1       12.54      129.73     53.89 o 
  24   4   1      400.72      314.14     78.54 o 
  26   4   1      700.90      763.93    108.88 o 
  28   4   1      776.20     1006.43    237.32 o 
  30   4   1      575.26      735.76    204.66 o 
 -27   5   1      161.10      184.44    164.91 o 
 -25   5   1     1048.53     1477.32    258.80 o 
 -23   5   1      422.86      456.31    102.30 o 
 -21   5   1     1763.67     1894.43    160.16 o 
 -19   5   1     1266.70     1423.59    138.93 o 
 -17   5   1      269.86      256.95     81.74 o 
 -15   5   1     4092.41     3620.54    214.30 o 
 -13   5   1      431.50      460.35     91.27 o 
 -11   5   1      932.85      904.33    114.79 o 
  -9   5   1    16291.11    16719.56    899.72 o 
  -7   5   1      551.22      502.16     62.37 o 
  -5   5   1     4002.63     3984.55    194.12 o 
  -3   5   1     1603.15     1505.25    118.65 o 
  -1   5   1      396.52      415.15     77.04 o 
   1   5   1      759.44      819.51     90.09 o 
   3   5   1    12635.72    12222.13    308.48 o 
   5   5   1      135.04       37.57     39.35 o 
   7   5   1    20322.46    18214.02   1252.86 o 
   9   5   1      142.98      176.99     70.59 o 
  11   5   1       14.89       20.43     53.73 o 
  13   5   1       14.58       28.29     48.94 o 
  15   5   1     1790.20     1900.91    131.35 o 
  17   5   1     1130.39     1079.82    102.98 o 
  19   5   1     6849.50     6534.21    260.98 o 
  21   5   1       86.14       41.64    119.89 o 
  23   5   1     2929.09     2781.08    351.80 o 
  25   5   1      426.82      345.50    173.53 o 
  27   5   1       59.38      271.58    164.26 o 
 -22   6   1      541.24      538.08    195.78 o 
 -20   6   1       85.04      233.83    156.44 o 
 -18   6   1      793.17      625.00    182.71 o 
 -16   6   1      298.57      194.14     83.07 o 
 -14   6   1     1484.13     1282.72    139.85 o 
 -12   6   1      638.10      485.91    100.50 o 
 -10   6   1     1253.50     1384.08    150.58 o 
  -8   6   1      875.36      794.12     78.27 o 
  -6   6   1      203.84      175.84     61.05 o 
  -4   6   1        3.85       98.74    109.96 o 
  -2   6   1     2368.75     2453.29    138.55 o 
   0   6   1      919.53     1028.50    201.69 o 
   2   6   1     3180.96     2904.40    169.53 o 
   4   6   1     1400.43     1433.95    117.49 o 
   6   6   1       10.18       95.85     45.00 o 
   8   6   1      119.51      172.42    118.14 o 
  10   6   1       45.34      173.06     73.90 o 
  12   6   1      486.98      371.32     82.37 o 
  14   6   1     3163.36     3017.19    340.00 o 
  16   6   1      362.69      253.67    140.40 o 
  18   6   1       52.27      -41.45    135.05 o 
  20   6   1      202.16       60.08    162.00 o 
 -13   7   1       49.34      385.42    167.82 o 
 -11   7   1      644.08      703.83    187.01 o 
  -9   7   1       24.02      143.30    125.02 o 
  -7   7   1      418.46      593.47    110.61 o 
  -5   7   1       21.55      157.25    122.28 o 
  -3   7   1       10.90      -28.42     94.33 o 
   1   7   1       12.81       26.77     98.30 o 
   3   7   1        9.85       33.85     95.61 o 
   5   7   1     1333.62     1427.72    229.23 o 
   7   7   1       13.45       26.06    114.31 o 
   9   7   1      462.37      616.74    209.47 o 
  11   7   1      287.90      505.33    201.45 o 
 -36   0   2      392.40      496.13    159.27 o 
 -34   0   2      342.80      706.52    207.60 o 
 -32   0   2     4780.80     4688.26    423.98 o 
 -30   0   2      770.19      668.22    190.17 o 
 -28   0   2     2041.39     2468.45    301.70 o 
 -26   0   2     8000.45     8638.08    511.73 o 
 -24   0   2    59211.80    59602.91   1617.24 o 
 -22   0   2     1802.75     1596.55    167.81 o 
 -20   0   2      197.40      263.31     73.91 o 
 -18   0   2     4912.18     4380.27    307.18 o 
 -16   0   2    66456.82    66102.91   1238.21 o 
 -14   0   2       55.84       49.29     67.44 o 
 -12   0   2   117359.05   116671.66   1635.47 o 
 -10   0   2    16297.53    17395.42    475.92 o 
  -8   0   2    32338.30    34156.49    650.30 o 
  -6   0   2    24129.08    25690.62    497.39 o 
   2   0   2     7433.87     8098.51    214.87 o 
   4   0   2   110960.88   111554.84   1283.81 o 
   6   0   2    24849.19    26464.80    494.71 o 
   8   0   2      239.03      336.07    103.03 o 
  10   0   2    17829.81    19419.15    336.93 o 
  12   0   2    18943.66    19393.81    528.66 o 
  14   0   2    11896.94    12039.89    368.33 o 
  16   0   2    10711.51     9887.40    291.04 o 
  18   0   2      473.99      388.23    108.06 o 
  20   0   2     2594.65     2316.00    221.37 o 
  22   0   2     9346.01     9778.00    338.86 o 
  24   0   2     1716.40     1638.34    157.87 o 
  26   0   2     8463.47     8352.18    465.15 o 
  28   0   2     4296.55     4221.50    350.74 o 
  30   0   2     2723.75     2673.14    287.58 o 
  32   0   2     1417.67     1680.53    243.77 o 
  34   0   2      371.13      223.94    114.79 o 
  36   0   2      284.47      202.71    134.58 o 
 -37   1   2       20.37       95.86     70.94 o 
 -35   1   2     1060.59     1038.48    276.88 o 
 -33   1   2      369.88      350.89    188.80 o 
 -31   1   2      142.71      184.81    125.53 o 
 -29   1   2      643.20      861.92    146.76 o 
 -27   1   2     5607.83     5529.59    296.50 o 
 -25   1   2      368.76      329.86     78.86 o 
 -23   1   2     8598.23     8048.48    275.30 o 
 -21   1   2      767.41      798.25     80.26 o 
 -19   1   2    13256.30    12342.33    373.09 o 
 -17   1   2      544.29      450.23     79.60 o 
 -15   1   2      560.44      558.80     64.49 o 
 -13   1   2     1723.86     1969.40    105.21 o 
 -11   1   2    41562.72    39493.81   1820.77 o 
  -9   1   2    32180.20    32320.86    595.84 o 
  -7   1   2    97061.03    95550.19   1085.04 o 
  -5   1   2    33184.59    35052.21    587.80 o 
  -3   1   2     9142.24     9690.03    149.66 o 
  -1   1   2     5499.86     5893.94     99.32 o 
   1   1   2      569.61      660.66     71.25 o 
   3   1   2    31350.62    33946.52    767.56 o 
   5   1   2   141315.41   140864.64   1127.08 o 
   7   1   2     9831.91    10735.61    201.68 o 
   9   1   2   109995.20   110535.04    793.25 o 
  11   1   2    11715.56    12551.54    212.04 o 
  13   1   2     3809.10     4487.50    135.52 o 
  15   1   2     2245.41     2296.34    106.76 o 
  17   1   2    23227.19    23113.28    328.78 o 
  19   1   2     2809.59     2743.46    135.49 o 
  21   1   2    31124.39    29587.12    565.39 o 
  23   1   2     4340.56     4496.19    287.61 o 
  25   1   2       40.03       44.88     54.90 o 
  27   1   2       75.75       11.18     74.48 o 
  29   1   2      200.01      125.63    162.52 o 
  31   1   2       83.30      169.06     86.45 o 
  33   1   2     2212.54     2597.61    214.03 o 
  35   1   2      251.37      140.04    225.65 o 
 -36   2   2      853.37     1122.42    125.89 o 
 -34   2   2       89.27      119.23    112.13 o 
 -32   2   2      514.10      259.57    136.52 o 
 -30   2   2     2672.29     2261.32    270.32 o 
 -28   2   2      384.57      390.74    137.88 o 
 -26   2   2     8084.86     7968.71    467.79 o 
 -24   2   2     3675.46     3827.97    239.12 o 
 -22   2   2     2987.76     2714.22    191.61 o 
 -20   2   2     6365.93     5986.75    267.91 o 
 -18   2   2     1262.26     1048.77    153.73 o 
 -16   2   2      846.87      802.75     96.30 o 
 -14   2   2    27484.62    27197.07   1031.11 o 
 -12   2   2    16257.39    16253.26    366.76 o 
 -10   2   2    17250.04    16410.13    307.41 o 
  -8   2   2     8789.89     8956.84    183.30 o 
  -6   2   2     4976.63     5235.10    112.01 o 
  -4   2   2     1932.07     1974.27     75.68 o 
  -2   2   2    14831.84    15882.31    298.53 o 
   0   2   2     2095.65     2451.12     80.27 o 
   2   2   2    51913.75    52555.92    613.03 o 
   4   2   2      547.21      496.90     88.11 o 
   6   2   2    12222.63    12100.05    411.20 o 
   8   2   2     9237.48     8288.65    305.16 o 
  10   2   2      525.77      496.61     29.87 o 
  12   2   2    11974.35    12393.48    277.84 o 
  14   2   2     6568.16     6372.58    128.54 o 
  16   2   2       44.50       90.35     29.75 o 
  18   2   2     5225.86     5221.35    130.05 o 
  20   2   2      564.19      558.40     56.25 o 
  22   2   2      330.93      101.23     83.88 o 
  24   2   2     6153.60     5837.52    244.54 o 
  26   2   2       46.33        4.74     60.36 o 
  28   2   2      333.12      322.77     81.23 o 
  30   2   2      329.00      269.01    204.73 o 
  32   2   2       59.49      126.37    156.70 o 
  34   2   2      579.77      647.65    219.63 o 
 -33   3   2     1034.69     1024.32    157.36 o 
 -31   3   2       63.57      -64.70     79.76 o 
 -29   3   2       58.04       75.23     56.13 o 
 -27   3   2       40.79      119.44    105.58 o 
 -25   3   2     5033.89     5171.30    284.19 o 
 -23   3   2     1445.52     1314.95    143.70 o 
 -21   3   2    14453.56    13854.38    351.53 o 
 -19   3   2     1539.78     1379.58    105.08 o 
 -17   3   2     4470.12     4396.63    156.33 o 
 -15   3   2       87.59       87.35     58.37 o 
 -13   3   2     6767.28     6883.69    227.52 o 
 -11   3   2     3142.42     3215.22    114.71 o 
  -9   3   2    47182.18    47968.35    795.21 o 
  -7   3   2     2427.69     2555.71     86.42 o 
  -5   3   2    52411.17    51705.56    499.71 o 
  -3   3   2     4703.75     4863.89    134.51 o 
  -1   3   2     4733.75     5377.54    166.08 o 
   1   3   2     7497.96     8062.93    323.25 o 
   3   3   2    23477.14    21898.52    589.68 o 
   5   3   2       26.82       21.53     18.92 o 
   7   3   2    60363.26    58492.65   1428.04 o 
   9   3   2     4309.24     4078.99    132.26 o 
  11   3   2     4075.79     3708.25    130.59 o 
  13   3   2       25.68       17.32     32.85 o 
  15   3   2     5526.56     5381.44    254.22 o 
  17   3   2       15.53       62.95     94.80 o 
  19   3   2    15560.28    15088.47    297.14 o 
  21   3   2     2530.58     2420.77     91.54 o 
  23   3   2     5019.13     5135.15    255.43 o 
  25   3   2      333.58      338.08     56.67 o 
  27   3   2        1.87      148.79    148.76 o 
  29   3   2        1.52      106.68    154.12 o 
  31   3   2     1877.34     2034.87    308.53 o 
 -30   4   2      247.38       95.18     76.20 o 
 -28   4   2     1499.37     1458.09    164.71 o 
 -26   4   2     1191.32     1269.08    145.64 o 
 -24   4   2      214.31      135.88    100.81 o 
 -22   4   2      505.06      558.94    133.98 o 
 -20   4   2     2274.68     2556.13    247.96 o 
 -18   4   2        6.42       -8.43     70.44 o 
 -16   4   2     3080.01     3062.98    255.25 o 
 -14   4   2     4206.04     3866.84    121.62 o 
 -12   4   2     3390.14     3508.53    209.87 o 
 -10   4   2     4914.33     4785.82    236.57 o 
  -8   4   2     3785.93     3793.95    169.30 o 
  -6   4   2      434.78      570.28     72.30 o 
  -4   4   2     5519.97     5432.48    204.33 o 
  -2   4   2     1504.15     1418.92    106.89 o 
   0   4   2     6912.75     6711.60    214.96 o 
   2   4   2    10401.66     9973.98    251.44 o 
   4   4   2       89.09      101.34     39.11 o 
   6   4   2      295.68      291.73     61.88 o 
   8   4   2     1072.52     1032.25     87.40 o 
  10   4   2     2210.61     2094.86    148.78 o 
  12   4   2    12284.20    11331.51    262.28 o 
  14   4   2     2034.86     1824.50    105.43 o 
  16   4   2       12.22      -98.38    103.03 o 
  18   4   2     2621.24     2522.07    192.77 o 
  20   4   2      359.04      262.27     59.24 o 
  22   4   2      269.78      255.27     63.62 o 
  24   4   2     1983.99     1950.99    141.16 o 
  26   4   2      705.63      670.67    201.40 o 
  28   4   2      315.38      607.99    207.34 o 
  30   4   2      353.64      335.04    177.78 o 
 -27   5   2        7.40      -88.72    156.67 o 
 -25   5   2      111.79       92.32     74.57 o 
 -23   5   2       42.55       43.29     97.46 o 
 -21   5   2      175.36      193.60    116.86 o 
 -19   5   2     1057.85      989.29    127.14 o 
 -17   5   2      286.79      189.79    243.21 o 
 -15   5   2     1598.79     1599.81    153.99 o 
 -13   5   2      929.39      827.09    118.22 o 
 -11   5   2     2323.78     2216.45    176.09 o 
  -9   5   2     2558.38     2605.61    128.29 o 
  -7   5   2      991.64     1013.95     85.30 o 
  -5   5   2       34.13       55.89     43.16 o 
  -3   5   2      229.14      249.37     52.30 o 
  -1   5   2        1.13      -16.38     40.73 o 
   1   5   2      240.92      251.40     65.49 o 
   3   5   2      122.87       80.24     68.35 o 
   5   5   2      125.64      103.44    103.44 o 
   7   5   2      778.75      751.63     93.19 o 
   9   5   2     1180.30      955.73     95.66 o 
  11   5   2      648.58      612.32     95.34 o 
  13   5   2      275.56      262.83     55.28 o 
  15   5   2      404.15      332.36     94.40 o 
  17   5   2       32.85       15.94     27.91 o 
  19   5   2      209.56      300.70    155.95 o 
  21   5   2      150.48      203.09    155.72 o 
  23   5   2      252.79       81.72    146.28 o 
  25   5   2      126.23      124.11    130.92 o 
 -22   6   2        0.14     -166.44    166.44 o 
 -20   6   2       43.82      -29.29    121.37 o 
 -18   6   2     1946.90     2029.00    182.41 o 
 -16   6   2       97.24       11.82     84.24 o 
 -14   6   2     1807.04     1955.15    183.87 o 
 -12   6   2       35.90       16.07     73.54 o 
 -10   6   2      798.03      675.97    119.84 o 
  -8   6   2      110.37      120.36     50.35 o 
  -6   6   2      590.44      620.80    197.19 o 
  -4   6   2      564.77      545.23     79.31 o 
  -2   6   2     1948.95     2136.94    130.82 o 
   0   6   2      262.70      359.52     64.46 o 
   2   6   2     1690.77     1759.85    111.07 o 
   4   6   2      388.88      439.79     72.14 o 
   6   6   2      295.43      315.21    142.38 o 
   8   6   2      380.61      425.63    141.10 o 
  10   6   2     2149.52     2170.42    150.41 o 
  12   6   2      199.84      143.27    130.89 o 
  14   6   2       58.01       56.04    129.64 o 
  16   6   2     1554.85     2135.81    303.29 o 
  18   6   2      378.60      167.96    141.44 o 
  20   6   2       48.60      186.91    159.63 o 
 -11   7   2        5.79      132.87     91.80 o 
  -9   7   2      451.52      695.89    132.34 o 
  -7   7   2       77.29      154.55     89.81 o 
  -5   7   2     1586.37     1522.52    220.30 o 
  -3   7   2       18.07       97.41    109.12 o 
  -1   7   2      107.81       44.06     96.34 o 
   1   7   2       13.49       45.32     94.06 o 
   3   7   2     1082.55     1007.30    206.07 o 
   5   7   2        1.22        2.45    123.88 o 
   7   7   2      823.29      909.52    203.15 o 
   9   7   2       28.86      125.86    153.37 o 
  11   7   2      204.19      191.82    141.50 o 
 -37   1   3      264.10       41.99    127.53 o 
 -35   1   3      549.80      785.78    208.39 o 
 -33   1   3      276.57      502.50    203.62 o 
 -31   1   3      108.58      200.15    104.80 o 
 -29   1   3       44.03        8.67     82.42 o 
 -27   1   3      302.87      189.55    128.11 o 
 -25   1   3     3117.72     3047.13    185.24 o 
 -23   1   3    17832.90    17823.65    512.05 o 
 -21   1   3      532.41      621.73     86.47 o 
 -19   1   3    15384.52    15572.07    432.46 o 
 -17   1   3       98.96      137.33     61.48 o 
 -15   1   3     6910.92     7756.49    230.49 o 
 -13   1   3      428.36      356.74     66.94 o 
 -11   1   3    13143.20    12067.37    554.40 o 
  -9   1   3     4202.84     3984.20    165.43 o 
  -7   1   3    27911.02    26540.04    427.45 o 
  -5   1   3     9353.59     9734.49    179.59 o 
  -3   1   3   153048.77   156665.52   1558.63 o 
  -1   1   3    11160.25    12260.58    295.13 o 
   1   1   3   121196.24   125129.33    978.71 o 
   3   1   3     3206.26     3277.44    114.72 o 
   5   1   3    24403.96    24163.01    277.30 o 
   7   1   3     8208.19     8200.41    123.84 o 
   9   1   3    44201.68    44848.87    368.19 o 
  11   1   3      178.69      210.96     29.16 o 
  13   1   3      379.65      454.47     52.52 o 
  15   1   3     1940.40     1926.01    102.67 o 
  17   1   3     8961.75     8747.09    211.02 o 
  19   1   3     3633.61     3578.77    183.50 o 
  21   1   3     8973.74     9048.71    400.47 o 
  23   1   3      757.65      746.88    104.42 o 
  25   1   3     1632.02     1601.36    134.88 o 
  27   1   3      314.63      252.65     64.34 o 
  29   1   3      551.54      531.38    105.96 o 
  31   1   3      180.70       21.73    119.96 o 
  33   1   3     1118.92     1024.92    146.11 o 
 -36   2   3      379.21      615.56    193.65 o 
 -34   2   3      272.75      242.25    144.67 o 
 -32   2   3     1339.22     1188.20    227.40 o 
 -30   2   3      366.99      381.13    146.48 o 
 -28   2   3     5701.45     6196.51    433.67 o 
 -26   2   3        0.77      -37.89    110.89 o 
 -24   2   3     7428.95     7012.23    298.11 o 
 -22   2   3     2522.81     2499.83    161.05 o 
 -20   2   3      277.65      310.03     59.46 o 
 -18   2   3     4582.55     4382.26    227.48 o 
 -16   2   3    27967.49    26487.21    541.87 o 
 -14   2   3    16360.36    16142.53    333.68 o 
 -12   2   3    14074.18    13746.57    219.20 o 
 -10   2   3     4302.65     4593.87    131.69 o 
  -8   2   3     1264.96     1511.74     74.56 o 
  -6   2   3    23774.52    23850.38    350.83 o 
  -4   2   3     8971.38     8528.31    149.71 o 
  -2   2   3    24486.17    25037.53    343.68 o 
   0   2   3    32801.42    33252.63    424.56 o 
   2   2   3    10370.11    10463.47    158.92 o 
   4   2   3      758.80      665.37     55.65 o 
   6   2   3     1542.59     1733.51    109.23 o 
   8   2   3     1588.89     1624.03     75.86 o 
  10   2   3    27670.96    26897.23    401.89 o 
  12   2   3     1423.53     1193.72     65.80 o 
  14   2   3    20275.36    19925.87    296.69 o 
  16   2   3     1093.85     1177.89     71.41 o 
  18   2   3     2599.04     2364.18    105.66 o 
  20   2   3      406.05      432.80     62.59 o 
  22   2   3     4035.94     4005.47    197.82 o 
  24   2   3      887.38     1028.54    178.55 o 
  26   2   3     9278.14     9692.17    339.61 o 
  28   2   3      426.32      350.05     92.01 o 
  30   2   3     1555.64     1838.04    237.38 o 
  32   2   3       43.44       23.96    127.19 o 
 -33   3   3       41.98       99.87    110.65 o 
 -31   3   3       13.39     -162.14    162.14 o 
 -29   3   3        5.59       82.88    122.52 o 
 -27   3   3      302.55      263.94    153.34 o 
 -25   3   3      461.02      419.06    105.07 o 
 -23   3   3     7096.71     7343.94    249.29 o 
 -21   3   3     5669.39     5361.88    213.70 o 
 -19   3   3     3420.76     3136.02    174.94 o 
 -17   3   3     2813.95     2672.79    136.23 o 
 -15   3   3      507.71      738.68    122.77 o 
 -13   3   3      186.42       91.86     38.33 o 
 -11   3   3    11537.22    12095.06    256.38 o 
  -9   3   3    17163.62    17911.54    310.43 o 
  -7   3   3    24493.73    25265.87    411.43 o 
  -5   3   3    17210.18    17520.58    324.47 o 
  -3   3   3    10959.09    10937.40    220.06 o 
  -1   3   3       82.47       89.46     30.88 o 
   1   3   3      362.35      303.56     43.61 o 
   3   3   3      731.55      726.16     54.90 o 
   5   3   3    29472.50    28282.93    288.08 o 
   7   3   3     9931.56     9624.93    437.51 o 
   9   3   3    27289.22    27001.13    778.11 o 
  11   3   3    10135.04    10396.44    491.97 o 
  13   3   3     3854.88     3942.79    327.44 o 
  15   3   3      138.39      228.48    113.34 o 
  17   3   3     1406.21     1413.37    214.15 o 
  19   3   3     1636.65     1777.14    173.34 o 
  21   3   3     1907.11     1917.33    100.05 o 
  23   3   3     1093.83     1277.05     92.54 o 
  25   3   3      394.07      412.76     75.66 o 
  27   3   3      584.34      593.79    208.08 o 
  29   3   3      103.25      -83.02    168.54 o 
  31   3   3       11.76     -102.25    175.79 o 
 -32   4   3      600.87      839.34    153.18 o 
 -30   4   3     2027.82     1938.75    252.69 o 
 -28   4   3       33.76       57.25    105.64 o 
 -26   4   3     3561.07     3205.73    303.63 o 
 -24   4   3     2626.46     3071.24    285.61 o 
 -22   4   3      813.03      737.28     80.85 o 
 -20   4   3     2075.70     2027.34    150.27 o 
 -18   4   3       77.08       96.00     61.02 o 
 -16   4   3     1287.68     1337.15     94.63 o 
 -14   4   3     6188.45     6147.15    203.43 o 
 -12   4   3        1.03        9.62     39.48 o 
 -10   4   3     6843.73     6570.44    195.52 o 
  -8   4   3     2337.16     2457.39    101.93 o 
  -6   4   3     3039.21     3270.81    158.72 o 
  -4   4   3    11654.03    12197.19    256.05 o 
  -2   4   3     4796.64     4600.25    191.40 o 
   0   4   3     3272.75     3475.66    189.74 o 
   2   4   3     2990.65     2836.65    141.43 o 
   4   4   3     1344.19     1482.64     72.88 o 
   6   4   3     2851.42     2762.67     61.34 o 
   8   4   3     1820.86     1604.50     73.80 o 
  10   4   3       14.16       15.64     21.34 o 
  12   4   3    31059.86    29474.34    925.43 o 
  14   4   3       51.78       36.73    117.82 o 
  16   4   3      526.42      587.67    159.24 o 
  18   4   3      476.65      646.15    183.76 o 
  20   4   3       30.26       -4.94    127.40 o 
  22   4   3      103.96      -30.44    138.31 o 
  24   4   3     2272.29     2115.48    302.71 o 
  26   4   3      481.35      293.25    155.79 o 
  28   4   3     2611.89     3179.72    393.23 o 
 -27   5   3       20.46       57.35     80.91 o 
 -25   5   3     2344.63     2503.27    205.23 o 
 -23   5   3       63.48      -69.47    119.58 o 
 -21   5   3     3949.85     4521.64    354.39 o 
 -19   5   3      237.07      339.60    131.26 o 
 -17   5   3     8678.91     8874.63    505.60 o 
 -15   5   3       61.70      -35.17    103.88 o 
 -13   5   3     5652.55     5734.16    410.25 o 
 -11   5   3     1766.19     2134.09    265.78 o 
  -9   5   3    13545.66    14000.12    323.52 o 
  -7   5   3     1089.45     1016.96    107.80 o 
  -5   5   3    13878.64    13465.58   1156.29 o 
  -3   5   3     1898.92     1967.62    116.25 o 
  -1   5   3      147.44      250.78     54.41 o 
   1   5   3      378.94      494.61     61.32 o 
   3   5   3     8352.83     8348.95    201.68 o 
   5   5   3      322.90      297.06     42.87 o 
   7   5   3    16985.38    17359.55    283.81 o 
   9   5   3       48.59       50.54     22.01 o 
  11   5   3     1585.10     1476.90     82.28 o 
  13   5   3      345.57      186.24    118.58 o 
  15   5   3      324.94      404.80    163.32 o 
  17   5   3       26.96     -169.03    169.03 o 
  19   5   3     4012.64     4172.69    413.58 o 
  21   5   3      418.26      630.23    176.09 o 
  23   5   3     2700.81     2649.62    360.83 o 
  25   5   3       82.92      -96.10    144.63 o 
 -22   6   3      921.36      853.73    210.69 o 
 -20   6   3     1341.89     1411.55    170.83 o 
 -18   6   3       30.49      -29.37     78.69 o 
 -16   6   3       76.80      -54.03     94.44 o 
 -14   6   3       53.89       40.26     83.57 o 
 -12   6   3      153.96      165.69    240.21 o 
 -10   6   3     2336.14     2162.44    194.22 o 
  -8   6   3      413.85      425.51     70.22 o 
  -6   6   3      199.58      290.85     80.94 o 
  -4   6   3      820.73      879.36     90.68 o 
  -2   6   3        3.55      -24.41     62.68 o 
   0   6   3     2263.62     2523.47    135.55 o 
   2   6   3        3.41       -4.93     53.62 o 
   4   6   3      637.69      685.81     80.31 o 
   6   6   3     1219.47     1324.53    125.33 o 
   8   6   3     1792.07     1780.96    130.25 o 
  10   6   3      158.11       15.59    119.42 o 
  12   6   3      789.46      776.64    203.04 o 
  14   6   3      256.86      221.68    156.56 o 
  16   6   3      494.81      607.38    208.01 o 
  18   6   3        8.70       20.85    160.09 o 
 -11   7   3      328.55      211.85     94.97 o 
  -9   7   3        5.83      -16.45     89.89 o 
  -7   7   3     1226.02     1355.55    167.11 o 
  -5   7   3      170.34      154.79    113.94 o 
  -1   7   3        5.14     -113.27    113.27 o 
   1   7   3       48.08      -44.12    119.91 o 
   3   7   3        5.92       53.46    137.90 o 
   5   7   3      469.18      704.39    176.87 o 
   7   7   3       13.44      -55.50    126.89 o 
   9   7   3      957.27     1019.13    229.08 o 
 -38   0   4      176.43      224.58    171.03 o 
 -36   0   4      751.71      611.18    221.65 o 
 -34   0   4     4984.49     5354.02    486.05 o 
 -32   0   4        6.87      -14.31    129.17 o 
 -30   0   4     1646.19     1562.86    258.50 o 
 -28   0   4    10531.10    10939.65    614.80 o 
 -26   0   4     9214.92     8138.70    518.89 o 
 -24   0   4     1324.68     1544.02    227.55 o 
 -22   0   4    17011.12    17324.91    500.07 o 
 -20   0   4      181.83      139.90    112.96 o 
 -18   0   4    53847.30    51518.20   1168.57 o 
 -16   0   4     3611.40     3046.74    259.53 o 
 -14   0   4    40613.68    40234.54    916.89 o 
 -12   0   4    22616.96    23906.12    646.95 o 
 -10   0   4     1607.33     1770.58    172.37 o 
  -8   0   4     3335.39     3230.91    217.88 o 
  -6   0   4    68489.13    62428.11   1025.70 o 
  -4   0   4    27169.13    24974.24    561.41 o 
  -2   0   4   270583.13   259575.33   2855.16 o 
   0   0   4    24147.98    26077.49    584.54 o 
   2   0   4    48171.82    49773.48    844.08 o 
   4   0   4       32.71       73.98     54.19 o 
   6   0   4     4028.45     4452.23    233.10 o 
   8   0   4    13575.80    14388.49    425.42 o 
  10   0   4    61208.52    59478.83    724.90 o 
  12   0   4     6267.91     6712.82    222.10 o 
  14   0   4   119607.72   119028.17   1228.89 o 
  16   0   4      439.20      225.23    364.33 o 
  18   0   4     4827.16     4612.54    310.23 o 
  20   0   4       18.22        3.63     60.07 o 
  22   0   4    15486.63    15329.90    468.01 o 
  24   0   4        9.96     -110.51    110.51 o 
  26   0   4    17886.76    18576.74    731.59 o 
  28   0   4       71.86       50.75    144.70 o 
  30   0   4     3895.86     3795.84    342.73 o 
  32   0   4      148.42       47.77    115.88 o 
  34   0   4      532.09      549.60    167.00 o 
 -37   1   4        8.26       -4.96     93.71 o 
 -35   1   4     4007.89     4128.63    314.63 o 
 -33   1   4     1329.89     1086.89    189.59 o 
 -31   1   4     3370.31     3235.80    259.63 o 
 -29   1   4     2771.18     2616.69    231.69 o 
 -27   1   4      949.85      911.89    178.33 o 
 -25   1   4      364.61      213.32     94.81 o 
 -23   1   4    18466.74    18574.25    524.00 o 
 -21   1   4     9080.08     9101.82    290.01 o 
 -19   1   4    24110.96    23101.08    480.99 o 
 -17   1   4    12690.47    11906.07    760.03 o 
 -15   1   4    21232.98    23535.02    533.86 o 
 -13   1   4     5963.62     6104.61    294.65 o 
 -11   1   4    44895.99    45366.62    667.47 o 
  -9   1   4     1712.36     1702.48    117.83 o 
  -7   1   4    66487.16    63652.91    527.23 o 
  -5   1   4    13848.14    14153.91    288.69 o 
  -3   1   4   204374.77   200304.08   1845.82 o 
  -1   1   4    26676.76    27171.70    520.13 o 
   1   1   4    83944.05    85615.71    658.31 o 
   3   1   4     7635.66     7696.41    131.14 o 
   5   1   4    42410.79    42851.25    440.17 o 
   7   1   4      463.34      444.82     48.58 o 
   9   1   4    29206.41    30183.26    302.61 o 
  11   1   4     7944.96     8248.39    157.05 o 
  13   1   4      614.14      564.27     48.08 o 
  15   1   4     7335.23     7193.86    197.72 o 
  17   1   4     3681.53     3648.26    132.95 o 
  19   1   4     1442.82     1282.89    103.65 o 
  21   1   4     5895.44     6069.96    222.51 o 
  23   1   4       78.44       60.23     73.20 o 
  25   1   4      231.79      199.43     69.37 o 
  27   1   4      601.45      676.76    127.70 o 
  29   1   4        6.75      165.20    181.79 o 
  31   1   4      736.49      821.99    274.87 o 
  33   1   4       87.95      325.79    118.67 o 
 -36   2   4      641.78      750.95    203.38 o 
 -34   2   4      204.21       67.93    128.29 o 
 -32   2   4     1945.65     1652.05    258.53 o 
 -30   2   4       65.85      150.54    208.93 o 
 -28   2   4      183.12      200.57     99.66 o 
 -26   2   4       77.83      182.99     93.80 o 
 -24   2   4      712.86      865.51    113.71 o 
 -22   2   4     2449.47     2473.88    164.89 o 
 -20   2   4     4595.54     4211.86    214.02 o 
 -18   2   4     1614.10     1538.77    106.46 o 
 -16   2   4     5293.04     4739.08    258.14 o 
 -14   2   4     1785.82     1829.59     99.31 o 
 -12   2   4    10170.97    10158.08    268.67 o 
 -10   2   4     2887.71     2805.23    110.22 o 
  -8   2   4     3054.11     3003.51    109.69 o 
  -6   2   4     4986.96     4799.32    116.88 o 
  -4   2   4    18574.28    17909.00    314.42 o 
  -2   2   4     3796.62     3752.52     98.41 o 
   0   2   4    39326.14    40812.37    503.14 o 
   2   2   4     1710.69     1677.33     83.14 o 
   4   2   4     2015.64     2066.43    104.97 o 
   6   2   4       55.64       37.49     48.06 o 
   8   2   4     6993.09     6690.89    185.95 o 
  10   2   4     9544.66     9732.42    187.78 o 
  12   2   4    31569.48    31956.56    548.84 o 
  14   2   4     2237.45     2281.41    103.52 o 
  16   2   4     4971.96     5068.83    161.55 o 
  18   2   4        2.33       -5.49     49.45 o 
  20   2   4     2002.36     1898.56    113.74 o 
  22   2   4      406.30      367.69     69.01 o 
  24   2   4      252.28      229.03     62.02 o 
  26   2   4     3151.40     2883.29    195.51 o 
  28   2   4     5291.89     5232.90    269.51 o 
  30   2   4       97.40       20.36     70.36 o 
  32   2   4        7.41      103.33    133.97 o 
 -33   3   4     1368.06     1539.82    251.71 o 
 -31   3   4     1067.43      708.41    191.43 o 
 -29   3   4     1320.53     1083.03    216.67 o 
 -27   3   4      494.41      714.34    181.65 o 
 -25   3   4     2971.22     3051.11    205.98 o 
 -23   3   4     3588.90     3678.38    189.41 o 
 -21   3   4     9310.15     9370.83    289.94 o 
 -19   3   4      721.14      786.59    234.45 o 
 -17   3   4     7576.87     7233.67    432.13 o 
 -15   3   4     4864.31     4738.16    184.50 o 
 -13   3   4      231.23      136.13     43.11 o 
 -11   3   4    10251.00    10957.75    288.41 o 
  -9   3   4    25943.07    26274.67    409.19 o 
  -7   3   4      105.51       98.65     38.94 o 
  -5   3   4    18325.80    18204.03    305.74 o 
  -3   3   4     1083.69     1052.83     72.23 o 
  -1   3   4     1469.67     1562.53     84.33 o 
   1   3   4     7040.40     6772.30    161.23 o 
   3   3   4     8980.41     8700.64    163.78 o 
   5   3   4     8809.44     8977.79    281.30 o 
   7   3   4    18878.37    18547.96    277.72 o 
   9   3   4        6.43      -15.50     45.19 o 
  11   3   4     5145.62     5171.69    361.32 o 
  13   3   4      176.73      187.79    126.56 o 
  15   3   4     1120.17      974.23    184.39 o 
  17   3   4     6078.64     5672.97    409.83 o 
  19   3   4     3545.11     3259.02    335.95 o 
  21   3   4     1922.79     1785.97    101.86 o 
  23   3   4     2933.97     2920.56    168.23 o 
  25   3   4       26.16       -7.92    157.29 o 
  27   3   4        2.59     -166.33    166.33 o 
  29   3   4     1121.36      975.46    229.06 o 
  31   3   4      263.33      185.25    165.73 o 
 -32   4   4     1100.83     1698.13    263.35 o 
 -30   4   4       19.32     -113.64    113.64 o 
 -28   4   4     1057.18     1175.58    227.10 o 
 -26   4   4       42.10     -111.33    111.33 o 
 -24   4   4      130.25      137.21    109.27 o 
 -22   4   4      260.71      271.76     65.39 o 
 -20   4   4     1902.94     2172.56    152.72 o 
 -18   4   4      213.24      326.05     72.62 o 
 -16   4   4     3108.82     3287.20    175.28 o 
 -14   4   4      114.70      157.44     45.13 o 
 -12   4   4     4878.21     4905.02    183.89 o 
 -10   4   4       37.07      -14.03     46.59 o 
  -8   4   4     1439.75     1427.08     85.77 o 
  -6   4   4       20.16       12.08     34.75 o 
  -4   4   4     6400.04     6302.31    190.47 o 
  -2   4   4     1387.38     1335.81     90.94 o 
   0   4   4     6559.48     6615.72    191.21 o 
   2   4   4      306.87      321.11     46.41 o 
   4   4   4      195.64      213.42     38.55 o 
   6   4   4       80.08       81.11     15.26 o 
   8   4   4    11458.28    10954.30    527.73 o 
  10   4   4      562.05      311.18    102.96 o 
  12   4   4      401.71      614.73    163.23 o 
  14   4   4      239.84      169.86    139.90 o 
  16   4   4     2506.24     2304.70    291.70 o 
  18   4   4      178.36      118.27    128.40 o 
  20   4   4     1913.85     2002.60    288.24 o 
  22   4   4       23.28     -155.30    166.06 o 
  24   4   4     1721.58     1643.69    286.50 o 
  26   4   4      154.10      -51.09    148.92 o 
  28   4   4       90.26     -182.55    182.55 o 
 -27   5   4      525.98      646.20    160.40 o 
 -25   5   4      680.71      657.23    160.85 o 
 -23   5   4       43.91       88.18    134.35 o 
 -21   5   4      339.15      370.27    141.57 o 
 -19   5   4      220.89      277.37    146.29 o 
 -17   5   4       41.45     -119.89    119.89 o 
 -15   5   4      234.29      321.54     66.82 o 
 -13   5   4     1421.86     1627.27    168.63 o 
 -11   5   4       93.17       73.61     57.94 o 
  -9   5   4     1340.22     1407.57     90.93 o 
  -7   5   4      789.63      741.97     73.81 o 
  -5   5   4      533.47      473.39     78.56 o 
  -3   5   4      678.93      587.38     80.98 o 
  -1   5   4       74.97       52.68     61.68 o 
   1   5   4      225.11      154.73     48.32 o 
   3   5   4     1422.14     1452.62     84.10 o 
   5   5   4        8.83       -3.17     25.54 o 
   7   5   4      810.30      642.56     44.92 o 
   9   5   4      492.44      712.48    169.98 o 
  11   5   4       70.26      107.60    134.81 o 
  13   5   4       27.92      -15.53    131.00 o 
  15   5   4       42.04     -147.61    150.09 o 
  17   5   4        0.88      -69.15    137.53 o 
  19   5   4      321.24      472.44    166.66 o 
  21   5   4        8.84       47.08    140.27 o 
  23   5   4      232.69      357.92    173.43 o 
 -22   6   4       34.99        3.00     88.19 o 
 -20   6   4      365.12      546.10    133.71 o 
 -18   6   4       18.98      -92.66     92.66 o 
 -16   6   4      731.70      564.41    115.93 o 
 -14   6   4     3995.60     3979.94    351.10 o 
 -12   6   4       56.83       68.86     90.82 o 
 -10   6   4       54.04      -88.72     88.72 o 
  -8   6   4      254.19      233.07     62.76 o 
  -6   6   4       17.05       53.86    118.67 o 
  -4   6   4      270.49      326.45     72.84 o 
  -2   6   4      961.25     1005.06    114.50 o 
   0   6   4     4450.02     4234.81    388.58 o 
   2   6   4      842.06      825.41     97.98 o 
   4   6   4      381.62      556.55    163.23 o 
   6   6   4      159.26      271.15    135.18 o 
   8   6   4      911.45      637.86    188.03 o 
  10   6   4      542.48      607.49    183.67 o 
  12   6   4     1887.94     2052.03    296.15 o 
  14   6   4      176.94      -92.76    134.05 o 
  16   6   4      531.64      550.20    174.56 o 
  18   6   4       55.67     -150.54    185.24 o 
 -11   7   4      243.68      364.22    117.79 o 
  -9   7   4     1336.19     1322.79    173.13 o 
  -7   7   4      128.35      132.67     87.58 o 
  -5   7   4      832.75      846.64    181.67 o 
  -3   7   4       89.22      292.15    133.53 o 
  -1   7   4       70.59     -125.42    125.42 o 
   1   7   4      277.87      335.31    149.10 o 
   3   7   4      518.18      419.96    149.70 o 
   5   7   4      119.22       24.35    124.28 o 
   7   7   4      782.33     1007.83    220.60 o 
 -37   1   5       85.29      235.84    109.45 o 
 -35   1   5     2204.97     2017.96    228.91 o 
 -33   1   5        0.56      -89.63    108.85 o 
 -31   1   5       21.70      -70.11     96.89 o 
 -29   1   5      804.45      904.18    207.83 o 
 -27   1   5       18.72        5.92     93.36 o 
 -25   1   5     1282.54     1149.40    162.97 o 
 -23   1   5    14301.44    14235.04    388.96 o 
 -21   1   5     1385.34     1356.95    104.39 o 
 -19   1   5     5770.81     5510.43    297.09 o 
 -17   1   5     1085.32     1151.88    322.35 o 
 -15   1   5     2500.57     2961.36    183.63 o 
 -13   1   5     6494.88     5887.63    296.94 o 
 -11   1   5    30098.24    29227.43   1091.15 o 
  -9   1   5     6517.27     6280.89    158.81 o 
  -7   1   5    44778.46    42815.10    492.97 o 
  -5   1   5     7727.80     7330.28    182.77 o 
  -3   1   5      183.01      333.03     45.88 o 
  -1   1   5     6099.65     6287.51    149.86 o 
   1   1   5       31.08      100.28     30.74 o 
   3   1   5    25711.53    26011.65    291.97 o 
   5   1   5    35987.20    37249.36    443.42 o 
   7   1   5     8683.34     8852.02    201.13 o 
   9   1   5    12566.44    12850.42    252.66 o 
  11   1   5       22.01       57.78     33.33 o 
  13   1   5     2957.49     3023.81     99.07 o 
  15   1   5     3796.73     3935.20    153.78 o 
  17   1   5     3071.30     2979.18    123.75 o 
  19   1   5     7630.58     7373.61    291.74 o 
  21   1   5     1144.55     1226.18    131.65 o 
  23   1   5     1212.45     1262.30    140.54 o 
  25   1   5      557.68      569.57     90.41 o 
  27   1   5        6.87      -81.03     81.03 o 
  29   1   5      277.22       74.08    390.21 o 
  31   1   5     1485.87     1517.81    176.84 o 
  33   1   5      734.63      881.29    188.58 o 
 -36   2   5       38.50      -31.12    146.33 o 
 -34   2   5     1590.01     1913.52    258.33 o 
 -32   2   5      127.98      200.57    256.09 o 
 -30   2   5     4397.85     4978.74    321.10 o 
 -28   2   5      930.96      841.25    149.51 o 
 -26   2   5     1062.01      924.34    153.62 o 
 -24   2   5      406.54      435.28    118.46 o 
 -22   2   5      976.72     1007.89    118.76 o 
 -20   2   5      427.81      411.54    104.29 o 
 -18   2   5    23382.87    23349.63    709.64 o 
 -16   2   5     2812.57     3061.95    122.86 o 
 -14   2   5    27683.99    27384.99    397.33 o 
 -12   2   5       29.86       60.91     38.95 o 
 -10   2   5     1730.86     1808.09     94.07 o 
  -8   2   5     2639.89     2751.60    110.08 o 
  -6   2   5    16897.19    16362.24    314.88 o 
  -4   2   5     4227.18     4340.25    166.47 o 
  -2   2   5    68838.89    67909.91    538.50 o 
   0   2   5     7174.38     8264.48    161.28 o 
   2   2   5    28831.50    27703.40    316.28 o 
   4   2   5      959.33     1171.06     92.70 o 
   6   2   5      288.65      310.74     51.82 o 
   8   2   5     3662.00     3603.61    165.15 o 
  10   2   5    26606.56    26309.22    363.22 o 
  12   2   5     1449.62     1429.10     65.24 o 
  14   2   5    28825.36    28601.47    496.76 o 
  16   2   5        0.83       39.13     95.04 o 
  18   2   5     3938.59     3924.69    159.58 o 
  20   2   5     3199.26     3153.29    212.52 o 
  22   2   5     8765.19     8840.67    362.68 o 
  24   2   5       27.30       58.84     72.93 o 
  26   2   5     2434.10     2462.93    192.62 o 
  28   2   5      426.59      333.63     93.41 o 
  30   2   5     1366.49     1324.18    266.04 o 
 -33   3   5     1155.20     1044.72    224.28 o 
 -31   3   5     1781.17     1583.54    256.57 o 
 -29   3   5     1325.65     1285.37    241.91 o 
 -27   3   5      258.06      385.50    108.54 o 
 -25   3   5      210.49       89.52     73.09 o 
 -23   3   5     1137.88     1567.83    159.34 o 
 -21   3   5     4313.85     4072.21    201.06 o 
 -19   3   5     5764.32     5517.09    225.56 o 
 -17   3   5     4794.27     4621.92    187.96 o 
 -15   3   5    13297.01    13220.43    286.38 o 
 -13   3   5      624.70      606.48     64.89 o 
 -11   3   5     7673.37     7495.75    202.63 o 
  -9   3   5       73.41       68.78     39.52 o 
  -7   3   5     8934.83     9089.90    205.93 o 
  -5   3   5     5360.39     5603.83    173.65 o 
  -3   3   5     3058.36     3025.82    124.17 o 
  -1   3   5     6415.08     6335.13    167.58 o 
   1   3   5      125.16      116.14     30.56 o 
   3   3   5     1528.21     1280.21    152.63 o 
   5   3   5      242.05      198.86     43.26 o 
   7   3   5       34.24       10.97     33.40 o 
   9   3   5      595.56      656.88     57.19 o 
  11   3   5     3554.52     3553.36    134.42 o 
  13   3   5       59.28       54.71    101.72 o 
  15   3   5     1221.57      864.89    180.07 o 
  17   3   5       78.63      111.64    113.43 o 
  19   3   5      679.38      636.14    180.33 o 
  21   3   5      180.48      137.83     64.96 o 
  23   3   5       70.88       23.17    140.97 o 
  25   3   5      212.51     -211.75    211.75 o 
  27   3   5       84.50     -138.81    186.66 o 
  29   3   5       25.38       30.80    134.87 o 
 -30   4   5      319.97      469.76    185.19 o 
 -28   4   5     1884.95     1993.55    275.64 o 
 -26   4   5       57.91       30.83    121.78 o 
 -24   4   5       39.42      133.46    136.23 o 
 -22   4   5      110.22      -28.03    148.55 o 
 -20   4   5     4396.91     4350.52    232.54 o 
 -18   4   5       55.23      185.14     62.12 o 
 -16   4   5     4012.15     4425.99    229.68 o 
 -14   4   5     1541.23     1838.51    126.90 o 
 -12   4   5    19974.04    20382.76    483.99 o 
 -10   4   5       27.49       56.38     47.37 o 
  -8   4   5      618.85      626.92     64.10 o 
  -6   4   5       71.71       57.39     39.98 o 
  -4   4   5    22050.73    22317.43    379.54 o 
  -2   4   5      242.58      247.09     48.39 o 
   0   4   5    24188.22    24302.89    379.37 o 
   2   4   5     1801.20     1834.94     92.14 o 
   4   4   5     5226.03     5848.02    183.10 o 
   6   4   5      840.53      984.33     76.90 o 
   8   4   5     8291.25     7831.79    220.91 o 
  10   4   5      207.35      280.85    140.74 o 
  12   4   5     8156.49     8747.75    518.34 o 
  14   4   5     1941.60     1892.62    266.44 o 
  16   4   5     7500.12     7263.75    501.95 o 
  18   4   5        2.29      -56.69    119.51 o 
  20   4   5        4.66        2.15    153.15 o 
  22   4   5       75.24      178.44    149.88 o 
  24   4   5     1715.06     1593.85    267.73 o 
  26   4   5        1.21     -207.73    207.73 o 
 -27   5   5     1186.01     1243.90    235.02 o 
 -25   5   5      515.35      549.73    186.55 o 
 -23   5   5      196.27      570.49    159.89 o 
 -21   5   5     4353.97     4634.68    406.35 o 
 -19   5   5      946.04     1036.03    222.56 o 
 -17   5   5     2757.29     2989.77    325.97 o 
 -15   5   5     4345.33     4760.34    230.99 o 
 -13   5   5      323.11      425.37     84.36 o 
 -11   5   5     2671.47     3017.63    191.31 o 
  -9   5   5     3713.46     4055.90    157.36 o 
  -7   5   5       18.76      -36.68     70.00 o 
  -5   5   5     3177.15     3049.60    151.26 o 
  -3   5   5      623.72      479.05     66.41 o 
  -1   5   5     1048.69     1050.12     89.21 o 
   1   5   5     5485.97     5714.39    215.57 o 
   3   5   5     2025.66     1840.69    181.56 o 
   5   5   5     2829.09     2510.64    211.13 o 
   7   5   5     1568.38     1319.55    237.10 o 
   9   5   5      215.00      241.90    135.05 o 
  11   5   5      668.01      761.13    194.20 o 
  13   5   5      609.05      559.52    176.14 o 
  15   5   5       60.54       45.25    145.51 o 
  17   5   5     3466.25     3621.28    398.94 o 
  19   5   5      954.94      894.42    247.15 o 
  21   5   5     2028.70     2103.01    332.34 o 
  23   5   5       46.90       23.68    150.83 o 
 -20   6   5      631.22      692.82    193.48 o 
 -18   6   5     1572.89     1376.37    241.65 o 
 -16   6   5     1444.35     1602.54    268.98 o 
 -14   6   5       12.01      227.27    166.03 o 
 -12   6   5      543.38      633.18    188.46 o 
 -10   6   5      900.87      869.93    211.46 o 
  -8   6   5       12.46      -45.01     80.88 o 
  -6   6   5        6.92      -50.18     86.94 o 
  -4   6   5     3651.81     3838.72    340.04 o 
  -2   6   5      666.86      617.06     96.36 o 
   0   6   5     1278.61     1258.36    127.54 o 
   2   6   5     1250.76     1285.89    124.07 o 
   4   6   5      181.86      288.31    148.70 o 
   6   6   5       96.34      186.48    140.04 o 
   8   6   5     1941.27     2163.40    295.90 o 
  10   6   5        0.51      176.97    162.60 o 
  12   6   5     1004.41     1067.23    235.02 o 
  14   6   5      967.17      926.21    241.28 o 
  16   6   5       20.73       81.18    148.93 o 
  -9   7   5      677.84      846.26    157.64 o 
  -7   7   5      475.30      341.13    107.02 o 
  -3   7   5      409.37      517.27    159.54 o 
  -1   7   5      156.62      220.82    146.61 o 
   1   7   5       59.87       38.81    137.39 o 
   3   7   5      155.41       15.03    124.38 o 
   5   7   5      257.45      158.34    162.62 o 
 -36   0   6        8.80      -67.23    179.19 o 
 -34   0   6      892.81      657.49    211.54 o 
 -32   0   6      109.32      186.52    145.11 o 
 -30   0   6     9342.52    10365.32    646.69 o 
 -28   0   6       42.88      -31.14    138.44 o 
 -26   0   6    13587.45    12899.60    677.54 o 
 -24   0   6     6650.11     6888.65    478.31 o 
 -22   0   6       46.42      -21.49    129.24 o 
 -20   0   6     4755.13     5047.38    278.25 o 
 -18   0   6    47651.75    49866.97   1195.72 o 
 -16   0   6     4907.30     4995.16    350.49 o 
 -14   0   6    51826.34    46044.83   1069.12 o 
 -12   0   6    22650.28    21835.39    682.35 o 
 -10   0   6    26559.14    26795.49    735.96 o 
  -8   0   6     5084.02     4837.40    295.23 o 
  -6   0   6     8319.94     7674.81    618.99 o 
  -4   0   6      984.09      956.22    128.87 o 
  -2   0   6   122978.73   114673.58   1649.13 o 
   0   0   6    11457.22    11266.30    653.17 o 
   2   0   6    72195.07    74090.78   1274.78 o 
   4   0   6     3672.67     3906.45    262.57 o 
   6   0   6     7774.05     7896.75    256.57 o 
   8   0   6    16237.40    13668.23   3553.60 o 
  10   0   6    77908.31    82459.48   1417.37 o 
  12   0   6      824.94      856.47    150.21 o 
  14   0   6    20619.50    20122.53    459.64 o 
  16   0   6       15.00       -6.47     69.24 o 
  18   0   6     3119.93     3187.88    284.42 o 
  20   0   6     3108.40     3252.28    207.51 o 
  22   0   6     3057.48     3278.43    214.17 o 
  24   0   6     1541.17     1393.68    222.37 o 
  26   0   6     3990.71     4258.09    377.18 o 
  28   0   6       36.72      145.37    141.88 o 
  30   0   6      728.02      950.03    223.96 o 
  32   0   6       35.58      207.58    154.13 o 
 -37   1   6       15.68       57.93    160.55 o 
 -35   1   6     1131.45     1224.32    192.73 o 
 -33   1   6      543.62      568.03    126.31 o 
 -31   1   6      624.75      752.85    150.55 o 
 -29   1   6     5482.95     5548.85    336.88 o 
 -27   1   6     6035.61     5679.44    379.76 o 
 -25   1   6     1463.57     1574.27    178.11 o 
 -23   1   6     2450.13     2377.48    206.19 o 
 -21   1   6      235.66        8.69     59.60 o 
 -19   1   6     9278.23     9589.83    260.86 o 
 -17   1   6     2979.87     2984.18    202.18 o 
 -15   1   6     2940.32     2882.40    221.62 o 
 -13   1   6    22816.84    22522.03    634.54 o 
 -11   1   6      298.02      421.07     65.13 o 
  -9   1   6    13143.03    12844.83    242.35 o 
  -7   1   6     3438.31     3197.30    116.95 o 
  -5   1   6     2131.72     2072.16    121.94 o 
  -3   1   6      709.07      673.96     55.76 o 
  -1   1   6    16469.09    15495.82    293.99 o 
   1   1   6     1516.51     1561.77     89.14 o 
   3   1   6    32118.73    33095.42    418.78 o 
   5   1   6      295.11      237.22     44.30 o 
   7   1   6     8830.23     8794.85    221.26 o 
   9   1   6     1917.38     2081.05    114.36 o 
  11   1   6       17.63      -38.19     43.03 o 
  13   1   6      210.93      186.70     49.77 o 
  15   1   6     5905.20     5984.72    173.68 o 
  17   1   6     1057.31     1017.61     88.73 o 
  19   1   6    10554.44    10461.95    293.95 o 
  21   1   6     2255.35     1996.64    169.96 o 
  23   1   6     1931.90     1569.06    158.05 o 
  25   1   6      712.86      737.35     98.48 o 
  27   1   6      461.90      383.67    106.15 o 
  29   1   6       10.66       -8.20     85.60 o 
  31   1   6     1761.61     1894.11    414.32 o 
 -36   2   6        0.15      -28.99    330.76 o 
 -34   2   6        7.36      170.76    277.90 o 
 -32   2   6     1086.65     1459.30    199.56 o 
 -30   2   6      704.20      792.20    152.84 o 
 -28   2   6     5297.98     4840.66    317.15 o 
 -26   2   6     1059.26      946.18    155.61 o 
 -24   2   6     2637.47     2477.96    216.81 o 
 -22   2   6     1743.48     1408.56    167.98 o 
 -20   2   6      917.73      911.76    110.57 o 
 -18   2   6       42.11       78.90     47.12 o 
 -16   2   6    15257.30    14846.44    352.46 o 
 -14   2   6     6596.88     6559.15    178.16 o 
 -12   2   6    32280.44    31793.76    525.61 o 
 -10   2   6     8713.08     8880.33    214.89 o 
  -8   2   6     4122.80     4175.96    141.07 o 
  -6   2   6      176.29      210.43     41.94 o 
  -4   2   6    53016.56    54444.33    591.15 o 
  -2   2   6     5265.54     5680.50    140.20 o 
   0   2   6    13163.06    12317.16    180.04 o 
   2   2   6    31908.29    33446.54    586.35 o 
   4   2   6    10542.43    10181.24    342.63 o 
   6   2   6      802.45      708.14     83.06 o 
   8   2   6     1170.56     1232.64    107.66 o 
  10   2   6      174.45      148.31     41.48 o 
  12   2   6    11245.55    10696.02    314.87 o 
  14   2   6      120.43       90.44     33.95 o 
  16   2   6     5627.03     6060.23    188.62 o 
  18   2   6      415.80      379.74     61.19 o 
  20   2   6       70.54      114.68    139.57 o 
  22   2   6       32.16       20.38     54.12 o 
  24   2   6     1095.87     1080.47    128.70 o 
  26   2   6      547.95      244.92    201.56 o 
  28   2   6      371.44      371.34     99.93 o 
  30   2   6       16.76        2.16    154.75 o 
 -33   3   6      635.16      574.79    199.60 o 
 -31   3   6      204.56      -27.67    129.66 o 
 -29   3   6       97.43       86.03    126.69 o 
 -27   3   6     6729.53     6516.18    285.72 o 
 -25   3   6      745.76      791.20    118.25 o 
 -23   3   6     4898.90     4977.33    237.24 o 
 -21   3   6      726.80      732.36    100.62 o 
 -19   3   6     1167.58     1125.15    112.39 o 
 -17   3   6     2396.90     2082.49    149.00 o 
 -15   3   6     8276.10     8705.65    241.82 o 
 -13   3   6     2040.20     2122.61    119.64 o 
 -11   3   6    18533.68    18037.22    345.74 o 
  -9   3   6     1296.40     1254.53     87.37 o 
  -7   3   6    14934.70    14842.72    273.20 o 
  -5   3   6     2848.51     2799.54    111.35 o 
  -3   3   6      336.67      392.68     54.25 o 
  -1   3   6       58.78       34.19     35.24 o 
   1   3   6    13484.51    12691.79    341.82 o 
   3   3   6     3318.27     3207.42    139.78 o 
   5   3   6    23007.77    23501.23    389.36 o 
   7   3   6     3935.67     4169.00    157.29 o 
   9   3   6    11971.40    11871.84    586.57 o 
  11   3   6       13.59       41.27     51.61 o 
  13   3   6    11094.21    11157.50    280.73 o 
  15   3   6       13.36       58.18    118.62 o 
  17   3   6     5661.61     5927.82    446.77 o 
  19   3   6     2421.71     2514.53    304.79 o 
  21   3   6     5544.15     5825.75    467.14 o 
  23   3   6      113.47      140.34    143.79 o 
  25   3   6       82.42       64.20    151.18 o 
  27   3   6       18.05     -199.11    199.11 o 
 -30   4   6       57.36      228.50    154.32 o 
 -28   4   6      759.44      818.28    210.86 o 
 -26   4   6       47.98     -111.53    127.40 o 
 -24   4   6      619.53      411.76    155.61 o 
 -22   4   6     1893.51     2048.74    212.80 o 
 -20   4   6       43.94      -73.67     73.67 o 
 -18   4   6      816.86      935.72    123.57 o 
 -16   4   6    10642.29    10534.86    382.12 o 
 -14   4   6     3258.33     3621.14    182.08 o 
 -12   4   6      144.44      137.34     69.87 o 
 -10   4   6     5231.42     5338.84    210.08 o 
  -8   4   6      544.32      539.78     63.88 o 
  -6   4   6     3075.74     3089.57    146.24 o 
  -4   4   6     4306.32     4539.77    171.44 o 
  -2   4   6     2674.79     2613.60    127.16 o 
   0   4   6     4037.07     4104.23    146.13 o 
   2   4   6      114.97      164.24     67.49 o 
   4   4   6        2.76       87.39     49.44 o 
   6   4   6      328.15      413.39     67.03 o 
   8   4   6     4193.27     4114.22    161.03 o 
  10   4   6     6573.14     6067.02    351.90 o 
  12   4   6      821.08      860.67    203.12 o 
  14   4   6       40.71       18.22    147.18 o 
  16   4   6      147.21      327.59    173.71 o 
  18   4   6       15.32       -4.03    124.87 o 
  20   4   6      214.53      177.90    184.52 o 
  22   4   6     1039.53     1282.83    255.27 o 
  24   4   6      728.56      693.80    215.47 o 
  26   4   6      411.27      158.79    186.04 o 
 -27   5   6        4.64       12.44    124.28 o 
 -25   5   6      279.50      626.95    194.23 o 
 -23   5   6      843.68     1067.62    232.25 o 
 -21   5   6     1288.06     1460.75    246.77 o 
 -19   5   6      163.22      154.51    125.20 o 
 -17   5   6      190.17      163.62    139.96 o 
 -15   5   6      275.99      411.75    165.16 o 
 -13   5   6      476.01      456.32     86.96 o 
 -11   5   6      119.99      174.18     57.47 o 
  -9   5   6      206.10      278.49     54.61 o 
  -7   5   6       83.00       34.16     48.44 o 
  -5   5   6     1578.24     1677.79    117.69 o 
  -3   5   6      565.56      560.71     86.27 o 
  -1   5   6        2.34      -17.85     68.49 o 
   1   5   6     1826.29     1885.52    121.66 o 
   3   5   6      215.51      200.42     44.82 o 
   5   5   6       12.21        1.76     39.92 o 
   7   5   6      285.06      307.44     48.71 o 
   9   5   6      814.22      800.40    197.54 o 
  11   5   6      121.68       97.37    131.22 o 
  13   5   6      372.39      607.49    180.57 o 
  15   5   6        9.19      250.32    182.79 o 
  17   5   6       33.69      233.86    186.16 o 
  19   5   6      170.73      300.21    160.06 o 
  21   5   6      356.01      406.90    199.50 o 
 -20   6   6      289.09      335.39    163.00 o 
 -18   6   6       28.60     -108.24    156.40 o 
 -16   6   6     2148.18     2569.84    340.48 o 
 -14   6   6        5.71      -85.57    144.28 o 
 -12   6   6      774.08      634.38    192.32 o 
 -10   6   6      143.77       55.23    161.74 o 
  -8   6   6      258.95      300.56    104.77 o 
  -6   6   6      136.60      165.71    110.31 o 
  -4   6   6     2411.72     2482.01    287.93 o 
  -2   6   6      229.00      213.72    132.42 o 
   0   6   6     1784.31     1496.06    228.51 o 
   2   6   6        4.42     -124.68    164.51 o 
   4   6   6      361.02      206.66    139.30 o 
   6   6   6      235.10      279.11    143.52 o 
   8   6   6      693.50      721.18    191.32 o 
  10   6   6       18.54       49.31    141.29 o 
  12   6   6     1266.17     1435.45    281.35 o 
  14   6   6       69.93       50.75    138.06 o 
  -3   7   6       47.89       52.07    110.23 o 
  -1   7   6       86.88       92.96    129.25 o 
 -37   1   7      388.91      390.65    167.55 o 
 -35   1   7      521.31      615.95    163.01 o 
 -33   1   7      226.80      259.41    142.30 o 
 -31   1   7      851.44      746.26    255.07 o 
 -29   1   7      145.66      209.86    109.94 o 
 -27   1   7     2604.72     2496.60    226.91 o 
 -25   1   7     6287.74     6212.83    347.50 o 
 -23   1   7      782.64      650.22    126.32 o 
 -21   1   7     1715.47     1581.94    171.77 o 
 -19   1   7      856.72      873.51     94.28 o 
 -17   1   7      102.77       79.04     62.41 o 
 -15   1   7      157.20      194.22     60.34 o 
 -13   1   7    11436.59    11017.92    375.70 o 
 -11   1   7    11278.32    10920.66    241.17 o 
  -9   1   7    20362.30    19077.42    330.96 o 
  -7   1   7     5100.72     4797.61    238.52 o 
  -5   1   7     3505.92     3627.52    147.16 o 
  -3   1   7     2864.81     2785.54    112.18 o 
  -1   1   7     5705.12     5600.41    326.09 o 
   1   1   7     4475.75     4301.94    153.08 o 
   3   1   7    15774.25    15202.32    429.73 o 
   5   1   7     1024.54      941.47     65.41 o 
   7   1   7    12995.35    13383.15    373.71 o 
   9   1   7     1334.24     1411.29    130.41 o 
  11   1   7      890.44      905.94     92.26 o 
  13   1   7     2358.74     2314.19    112.25 o 
  15   1   7     5529.00     5754.43    248.14 o 
  17   1   7     1748.67     1669.10    118.28 o 
  19   1   7     5801.42     5656.68    320.51 o 
  21   1   7      134.29       -8.16     80.04 o 
  23   1   7     1428.65     1436.02    129.96 o 
  25   1   7       26.73      109.51    109.95 o 
  27   1   7      156.14      201.10     89.00 o 
  29   1   7      870.05      803.03    152.01 o 
 -34   2   7      980.26     1288.24    202.90 o 
 -32   2   7       32.39       -4.73    123.87 o 
 -30   2   7     2890.13     3419.23    285.37 o 
 -28   2   7       21.05      149.77    114.73 o 
 -26   2   7     7068.13     6598.80    361.23 o 
 -24   2   7     5364.71     5754.94    401.32 o 
 -22   2   7     1070.25      987.89    154.99 o 
 -20   2   7     1492.87     1765.44    139.47 o 
 -18   2   7    12271.80    12401.77    269.49 o 
 -16   2   7       28.16       29.28     40.95 o 
 -14   2   7    16889.91    16881.46    541.37 o 
 -12   2   7     4352.35     4264.93    160.77 o 
 -10   2   7     1584.76     1711.08    101.15 o 
  -8   2   7     5161.72     4983.46    162.20 o 
  -6   2   7      120.15      121.65     37.87 o 
  -4   2   7     7668.94     7689.43    185.93 o 
  -2   2   7    70022.78    67439.95    598.46 o 
   0   2   7       38.47      105.45     41.44 o 
   2   2   7     4126.27     3986.63    139.31 o 
   4   2   7     4874.13     4927.73    147.50 o 
   6   2   7      280.21      271.40     39.07 o 
   8   2   7     7105.50     6608.47    259.90 o 
  10   2   7    14172.22    13243.45    304.95 o 
  12   2   7     2738.21     2643.81     79.40 o 
  14   2   7     4785.23     5120.98    166.36 o 
  16   2   7       42.29       72.03     32.98 o 
  18   2   7       50.17       69.95     44.28 o 
  20   2   7     1481.02     1694.14    123.49 o 
  22   2   7     1004.21     1346.10    160.31 o 
  24   2   7     2386.35     2694.67    213.90 o 
  26   2   7     1223.96     1590.23    182.39 o 
  28   2   7       80.92      125.47    148.04 o 
 -33   3   7      254.24      223.33    159.00 o 
 -31   3   7      519.96      342.85    126.38 o 
 -29   3   7     1018.98      874.13    163.09 o 
 -27   3   7     1145.19     1108.71    179.20 o 
 -25   3   7     1002.31     1138.86    130.41 o 
 -23   3   7        6.39       35.94     72.63 o 
 -21   3   7       86.52       76.46     61.00 o 
 -19   3   7       65.70        4.38     60.22 o 
 -17   3   7      209.83      252.62     71.44 o 
 -15   3   7       29.80       87.46     51.72 o 
 -13   3   7     7548.42     7551.11    231.06 o 
 -11   3   7     2746.27     2515.98    129.20 o 
  -9   3   7     4638.07     4989.43    173.25 o 
  -7   3   7     2350.80     2387.90    105.82 o 
  -5   3   7      219.29      296.79     46.76 o 
  -3   3   7      174.02      263.20     44.78 o 
  -1   3   7     1766.43     1667.55     79.82 o 
   1   3   7      338.51      330.59     48.32 o 
   3   3   7     6783.02     6854.64    217.49 o 
   5   3   7     2407.26     2582.92    137.45 o 
   7   3   7     3095.50     2919.85    164.68 o 
   9   3   7    20007.87    20060.84    433.14 o 
  11   3   7      126.96      101.77     48.64 o 
  13   3   7     1907.62     1810.34    128.76 o 
  15   3   7     1332.90     1169.97    104.40 o 
  17   3   7      368.99      731.38    220.75 o 
  19   3   7     2108.65     1994.34    287.83 o 
  21   3   7      275.60       89.40    144.71 o 
  23   3   7      819.67      846.22    236.33 o 
  25   3   7     1734.38     1646.40    297.26 o 
  27   3   7      420.13      281.77    179.33 o 
 -30   4   7      274.27      379.32    171.34 o 
 -28   4   7     3590.62     3810.91    402.84 o 
 -26   4   7     1212.60     1242.16    249.24 o 
 -24   4   7     2116.39     2137.33    319.84 o 
 -22   4   7     1130.03     1143.67    236.15 o 
 -20   4   7       23.13      -53.98     83.25 o 
 -18   4   7        4.44        0.99     71.18 o 
 -16   4   7    15755.36    15596.80    494.97 o 
 -14   4   7       14.06       30.99     59.80 o 
 -12   4   7     7697.21     7785.36    340.65 o 
 -10   4   7     7993.04     7793.92    261.72 o 
  -8   4   7      786.96      911.18     88.32 o 
  -6   4   7     2190.72     2198.89    156.13 o 
  -4   4   7     5559.43     5325.10    190.62 o 
  -2   4   7       38.82       57.95     35.39 o 
   0   4   7    12342.53    11618.13    251.73 o 
   2   4   7      538.10      466.38     44.51 o 
   4   4   7     2474.05     2555.15    160.83 o 
   6   4   7     1496.89     1796.28    129.17 o 
   8   4   7      845.05      854.00    145.99 o 
  10   4   7      440.15      441.95     62.54 o 
  12   4   7     1706.02     1738.69     99.14 o 
  14   4   7      776.55      801.08    213.80 o 
  16   4   7     1970.74     2257.88    318.87 o 
  18   4   7        2.83       18.62    147.27 o 
  20   4   7       92.78      214.33    153.48 o 
  22   4   7      152.67       43.18    160.75 o 
  24   4   7      683.08      587.40    235.43 o 
 -25   5   7        4.83      453.16    188.24 o 
 -23   5   7     2427.71     2636.40    352.50 o 
 -21   5   7       64.44      148.19    156.17 o 
 -19   5   7      263.90      367.14    180.86 o 
 -17   5   7       11.13      195.51    173.43 o 
 -15   5   7     2674.65     3171.30    381.97 o 
 -13   5   7        9.51      -48.42     97.41 o 
 -11   5   7     4879.94     5178.39    230.47 o 
  -9   5   7      176.99      134.16     46.86 o 
  -7   5   7     4124.87     4221.52    250.19 o 
  -5   5   7      166.60      114.06     59.23 o 
  -3   5   7      811.88      887.91    105.64 o 
  -1   5   7      545.28      601.14    210.86 o 
   1   5   7     6253.14     5899.92    334.34 o 
   3   5   7        9.93       11.28    120.31 o 
   5   5   7     9903.73    10489.93    600.48 o 
   7   5   7        2.07       26.25    141.17 o 
   9   5   7     1432.32     1368.07    243.04 o 
  11   5   7      291.15      349.06    183.11 o 
  13   5   7      588.31      517.55    193.65 o 
  15   5   7      273.76      379.14    174.53 o 
  17   5   7     4135.95     3997.48    435.73 o 
  19   5   7       10.59      448.58    213.63 o 
 -18   6   7       31.90        4.51    159.50 o 
 -16   6   7     1250.54     1074.27    244.37 o 
 -14   6   7      253.40      299.18    174.92 o 
 -12   6   7      919.14      869.40    246.21 o 
 -10   6   7     1395.07     1722.05    308.76 o 
  -8   6   7       10.44      171.84    108.80 o 
  -6   6   7      907.51     1004.65    200.76 o 
  -4   6   7      409.98      462.00    165.05 o 
  -2   6   7        6.08       74.65    128.82 o 
   0   6   7       24.48      249.01    143.45 o 
   2   6   7      790.40      779.54    197.97 o 
   4   6   7      281.82      171.47    147.34 o 
   6   6   7      609.79     1002.99    234.54 o 
   8   6   7      303.22      206.73    148.96 o 
  10   6   7      125.01      159.32    156.71 o 
  12   6   7        2.13       35.25    152.68 o 
 -36   0   8     3134.77     3699.20    448.50 o 
 -34   0   8      338.12      410.88    205.82 o 
 -32   0   8     1494.33     1648.17    297.39 o 
 -30   0   8     4851.54     5675.85    508.48 o 
 -28   0   8      360.21      157.07    155.72 o 
 -26   0   8     5910.39     6159.93    499.66 o 
 -24   0   8    11307.36    12064.51    675.91 o 
 -22   0   8       20.85      254.86    169.29 o 
 -20   0   8    13697.14    13412.86    654.89 o 
 -18   0   8       74.37      120.72     78.74 o 
 -16   0   8     4971.09     5106.42    761.53 o 
 -14   0   8    51161.23    52565.14   5200.59 o 
 -12   0   8     7956.40     7712.92    310.09 o 
 -10   0   8     2694.66     2709.99    193.10 o 
  -8   0   8    20778.71    19544.25   1257.43 o 
  -6   0   8     3024.88     2564.66    238.60 o 
  -4   0   8    29563.68    26704.27    772.90 o 
  -2   0   8    22772.38    21717.13    677.02 o 
   0   0   8     7142.09     6942.72    270.65 o 
   2   0   8     6828.19     6270.94    389.39 o 
   4   0   8     6192.04     6372.93    378.60 o 
   6   0   8     1464.69     1472.22    171.65 o 
   8   0   8    29353.30    29204.53    628.58 o 
  10   0   8    10493.55    10224.63    349.61 o 
  12   0   8    12957.38    13086.71    398.40 o 
  14   0   8      274.69      172.13    179.89 o 
  16   0   8      554.31      534.42    102.23 o 
  18   0   8      197.41      209.09     99.80 o 
  20   0   8     3559.70     3804.54    240.12 o 
  22   0   8      766.18      717.04    177.93 o 
  24   0   8     3646.88     3945.70    382.98 o 
  26   0   8       64.04      162.30    125.71 o 
  28   0   8     1857.00     1776.33    277.00 o 
 -35   1   8      220.14      174.57    121.13 o 
 -33   1   8       81.82     -106.34    115.39 o 
 -31   1   8        0.39      -36.65    115.18 o 
 -29   1   8      120.94       29.85    255.15 o 
 -27   1   8      185.07      297.68    120.95 o 
 -25   1   8    10935.51    11061.34    475.82 o 
 -23   1   8     1560.19     1414.77    191.09 o 
 -21   1   8    11705.65    10627.15    429.67 o 
 -19   1   8     2256.06     2162.02    198.25 o 
 -17   1   8      506.70      551.82     76.40 o 
 -15   1   8     2963.23     2955.14    169.54 o 
 -13   1   8    12603.26    12335.98    277.66 o 
 -11   1   8        9.41       91.21     43.77 o 
  -9   1   8    34001.15    32210.92    440.43 o 
  -7   1   8     6049.88     5766.44    227.14 o 
  -5   1   8    20342.33    19791.70    493.53 o 
  -3   1   8    41829.61    40299.17    639.56 o 
  -1   1   8     3781.20     3877.32    228.64 o 
   1   1   8      921.30      964.26    101.78 o 
   3   1   8    19762.69    18829.67    573.10 o 
   5   1   8     4785.23     5110.64    186.48 o 
   7   1   8    20547.35    20690.22    503.97 o 
   9   1   8     2877.96     2784.84    155.99 o 
  11   1   8     3037.89     2867.89    161.67 o 
  13   1   8     2628.33     2434.63    147.04 o 
  15   1   8     6506.33     6187.94    296.51 o 
  17   1   8       11.71       35.48     62.94 o 
  19   1   8     7685.26     7973.59    285.82 o 
  21   1   8      368.24      206.98    101.87 o 
  23   1   8      832.41      780.13    146.09 o 
  25   1   8      607.37      412.83    153.53 o 
  27   1   8      358.54      332.82    108.22 o 
  29   1   8       77.00      128.96     91.90 o 
 -34   2   8     1204.70     1278.47    266.67 o 
 -32   2   8      179.72      278.89    205.69 o 
 -30   2   8      456.08      347.76    136.71 o 
 -28   2   8     2486.66     2624.47    258.15 o 
 -26   2   8       33.12      -77.67     94.73 o 
 -24   2   8     4632.58     4620.16    306.03 o 
 -22   2   8     6251.97     6338.86    267.76 o 
 -20   2   8      215.84      303.05     78.43 o 
 -18   2   8     2618.88     2611.87    184.59 o 
 -16   2   8      982.36      848.05     85.02 o 
 -14   2   8      328.49      362.16     73.34 o 
 -12   2   8     4547.85     4638.35    175.19 o 
 -10   2   8     2030.99     2163.89    118.15 o 
  -8   2   8     3757.51     3936.75    152.95 o 
  -6   2   8    17367.84    17512.46    282.17 o 
  -4   2   8       28.25       24.22     33.57 o 
  -2   2   8     1932.80     2130.31    102.55 o 
   0   2   8     3108.96     2850.35    143.25 o 
   2   2   8     3873.49     3621.91    228.40 o 
   4   2   8      712.22      719.25    184.38 o 
   6   2   8     1792.21     1757.36    100.78 o 
   8   2   8     1193.37     1201.06    182.34 o 
  10   2   8     3936.01     3988.89    184.66 o 
  12   2   8        5.70      -34.90     51.25 o 
  14   2   8     1876.38     1956.66    111.25 o 
  16   2   8      233.49      291.30     57.02 o 
  18   2   8        6.01       36.46     56.46 o 
  20   2   8      542.64      485.92    127.63 o 
  22   2   8       71.69      202.52    100.17 o 
  24   2   8        1.62      -11.80     81.71 o 
  26   2   8     2123.61     2098.38    211.46 o 
  28   2   8        6.15       32.79    144.06 o 
 -33   3   8      202.48      362.09    145.40 o 
 -31   3   8      135.46       71.96    116.08 o 
 -29   3   8      501.47      857.36    171.60 o 
 -27   3   8     1674.08     1530.61    204.32 o 
 -25   3   8        4.68      -17.79     98.29 o 
 -23   3   8     4908.14     5127.11    270.55 o 
 -21   3   8       30.31      -50.86     69.92 o 
 -19   3   8     1582.42     1585.74    165.68 o 
 -17   3   8     2859.15     2743.64    181.38 o 
 -15   3   8      607.34      420.84     85.43 o 
 -13   3   8     1175.37      988.85     93.67 o 
 -11   3   8    18010.14    18266.79    358.01 o 
  -9   3   8      350.19      324.68     56.36 o 
  -7   3   8    12068.55    11794.87    241.24 o 
  -5   3   8      304.37      311.37     49.95 o 
  -3   3   8      618.62      620.80     64.60 o 
  -1   3   8     2560.74     2609.07    106.67 o 
   1   3   8     4178.68     4415.95    259.71 o 
   3   3   8     3458.31      735.67   1426.75 o 
   5   3   8    20444.72    11990.36   7819.40 o 
   7   3   8       25.50      -61.13     61.30 o 
   9   3   8      522.29      763.62    104.11 o 
  11   3   8      242.57      210.19     61.19 o 
  13   3   8       12.24       -2.19     52.80 o 
  15   3   8      769.29      726.47    110.71 o 
  17   3   8     8266.08     8941.25    588.52 o 
  19   3   8      847.60     1048.66    245.86 o 
  21   3   8      212.65      318.47    172.50 o 
  23   3   8       16.55     -136.14    136.14 o 
  25   3   8      125.33      221.57    178.68 o 
 -30   4   8      826.02     1077.90    247.12 o 
 -28   4   8        1.43      -90.83    146.19 o 
 -26   4   8        0.38      -42.93    153.40 o 
 -24   4   8       79.85      291.66    185.01 o 
 -22   4   8     1786.72     2189.76    322.91 o 
 -20   4   8        9.24      -99.85     99.85 o 
 -18   4   8     2495.27     2555.67    214.36 o 
 -16   4   8        1.31       32.55    159.68 o 
 -14   4   8     1098.83     1325.93    262.71 o 
 -12   4   8       59.94      145.14     66.84 o 
 -10   4   8      472.86      464.78     80.13 o 
  -8   4   8      381.74      381.65     74.96 o 
  -6   4   8     4218.92     4607.47    193.54 o 
  -4   4   8      172.01      102.88    135.05 o 
  -2   4   8     3954.31     3993.48    184.03 o 
   0   4   8       98.49       38.93     35.84 o 
   2   4   8        7.76       62.42     45.92 o 
   4   4   8       17.14       16.44     32.00 o 
   6   4   8     3172.70     3218.61    317.35 o 
   8   4   8      100.07       74.77     50.06 o 
  10   4   8      864.56     1047.40    100.33 o 
  12   4   8      557.62      739.61    216.65 o 
  14   4   8     1558.81     1630.37    272.63 o 
  16   4   8       64.05      150.20    172.28 o 
  18   4   8      378.10      276.37    178.97 o 
  20   4   8      237.93       95.53    164.84 o 
  22   4   8     1778.01     2025.14    338.32 o 
 -25   5   8       57.72      -76.33    166.84 o 
 -23   5   8       42.60     -113.18    145.45 o 
 -21   5   8      330.60      449.42    192.77 o 
 -19   5   8      195.90      509.68    207.32 o 
 -17   5   8      288.44      173.26    199.44 o 
 -15   5   8      186.32      256.88    159.99 o 
 -13   5   8       30.09     -111.84    142.09 o 
 -11   5   8      220.79      289.32    177.42 o 
  -9   5   8       53.66       58.79     57.79 o 
  -7   5   8       54.25       30.19     71.70 o 
  -5   5   8      407.88      544.44    134.07 o 
  -3   5   8      809.28      703.82     92.12 o 
  -1   5   8      129.81      234.74    148.85 o 
   1   5   8      605.82      485.40    169.68 o 
   3   5   8       52.52     -160.28    160.28 o 
   5   5   8      333.92      558.62    191.71 o 
   7   5   8      162.75      237.15    151.08 o 
   9   5   8      621.74      863.75    231.89 o 
  11   5   8       23.88      362.05    160.66 o 
  13   5   8       70.32      -65.98    146.47 o 
  15   5   8        6.79       42.00    163.78 o 
  17   5   8       47.73      118.80    159.04 o 
 -18   6   8      123.85      261.11    183.13 o 
 -16   6   8     2042.49     2270.86    342.64 o 
 -14   6   8       14.70     -179.12    179.12 o 
 -12   6   8      622.95      649.21    228.15 o 
 -10   6   8      462.12      364.21    181.73 o 
  -8   6   8       97.41      251.47    177.24 o 
  -6   6   8       43.23      199.08    136.94 o 
  -4   6   8     1774.86     1625.14    260.66 o 
  -2   6   8      582.98      491.28    170.11 o 
   0   6   8     1263.62     1460.32    269.49 o 
   2   6   8        8.51      301.07    168.04 o 
   4   6   8        2.81     -161.04    161.04 o 
   6   6   8       65.29      -16.21    160.18 o 
   8   6   8      723.27      875.61    249.40 o 
  10   6   8      388.98      206.44    168.07 o 
 -35   1   9        2.46     -141.48    141.48 o 
 -33   1   9      367.59      366.05    175.61 o 
 -31   1   9       14.63      175.44    108.12 o 
 -29   1   9      835.10      846.78    283.31 o 
 -27   1   9     1043.17     1240.50    183.22 o 
 -25   1   9     3301.35     3511.64    277.33 o 
 -23   1   9      613.50      655.89    127.56 o 
 -21   1   9     4996.93     4506.99    295.46 o 
 -19   1   9      428.01      547.21    125.54 o 
 -17   1   9        0.32      -34.58     57.80 o 
 -15   1   9     3423.44     3831.54    149.89 o 
 -13   1   9     6790.83     6272.05    188.10 o 
 -11   1   9     1344.23     1370.73     99.68 o 
  -9   1   9    14308.82    12815.83    281.80 o 
  -7   1   9     1659.14     1430.35    112.90 o 
  -5   1   9     4257.98     3966.35    166.54 o 
  -3   1   9     8703.29     8863.85    228.04 o 
  -1   1   9     3229.90     3353.95    140.83 o 
   1   1   9      775.06      797.60     84.93 o 
   3   1   9     6648.27     6263.59    213.54 o 
   5   1   9     5769.39     6053.87    168.90 o 
   7   1   9    12347.79    12489.51    244.45 o 
   9   1   9     1041.54      878.71    101.51 o 
  11   1   9      179.24      141.96     59.84 o 
  13   1   9      420.33      396.09     75.50 o 
  15   1   9     2231.16     2512.27    157.19 o 
  17   1   9     2817.74     2535.04    164.75 o 
  19   1   9     2931.77     3397.65    247.36 o 
  21   1   9      209.02      167.29    124.67 o 
  23   1   9      258.87      263.24    131.47 o 
  25   1   9      120.54       57.10    101.01 o 
  27   1   9      263.04      244.64    176.42 o 
 -34   2   9      350.64      383.99    151.23 o 
 -32   2   9      909.77     1067.99    201.46 o 
 -30   2   9      594.23      899.70    177.57 o 
 -28   2   9      137.71      -52.49     99.31 o 
 -26   2   9     1482.37     1431.00    199.14 o 
 -24   2   9     1615.12     1828.38    209.34 o 
 -22   2   9        0.87       64.96    100.80 o 
 -20   2   9     5825.28     5895.12    334.22 o 
 -18   2   9     1572.49     1708.88    149.02 o 
 -16   2   9     4134.26     4253.92    182.61 o 
 -14   2   9     5651.62     6028.32    210.87 o 
 -12   2   9      865.20      839.22     84.30 o 
 -10   2   9      131.17      110.57     44.39 o 
  -8   2   9     3705.14     3622.70    152.08 o 
  -6   2   9     8764.65     8820.17    209.56 o 
  -4   2   9    15228.13    14762.78    239.56 o 
  -2   2   9      185.55      197.67     52.20 o 
   0   2   9     6474.00     5965.45    215.91 o 
   2   2   9      858.46      945.57     94.55 o 
   4   2   9     1140.83      989.15    192.52 o 
   6   2   9     1727.24     1331.76    148.27 o 
   8   2   9    10756.77    11124.88    372.05 o 
  10   2   9     6600.42     7031.89    251.29 o 
  12   2   9     3614.29     3860.83    122.52 o 
  14   2   9      484.36      388.40     55.83 o 
  16   2   9     1150.51     1081.22     82.22 o 
  18   2   9      937.05      532.62    154.07 o 
  20   2   9      928.73     1131.20    156.57 o 
  22   2   9      130.19      215.60     96.77 o 
  24   2   9     1603.77     1751.05    200.72 o 
  26   2   9      228.17      649.66    234.05 o 
 -31   3   9      385.44      253.03    144.31 o 
 -29   3   9      180.60      229.08    128.83 o 
 -27   3   9      535.61      431.20    138.72 o 
 -25   3   9     1189.32     1266.18    181.59 o 
 -23   3   9     1667.26     1510.29    207.11 o 
 -21   3   9     3614.22     3552.15    282.37 o 
 -19   3   9      241.53      325.83     83.53 o 
 -17   3   9     1571.36     1658.31    150.61 o 
 -15   3   9     9624.18    10129.65    399.84 o 
 -13   3   9     3446.03     3074.12    158.07 o 
 -11   3   9     3840.15     3648.37    166.51 o 
  -9   3   9     4428.90     4346.34    176.28 o 
  -7   3   9    10569.67    10435.53    234.95 o 
  -5   3   9     1937.47     1744.09     96.52 o 
  -3   3   9     2907.39     2691.88    132.05 o 
  -1   3   9      574.45      532.87     65.81 o 
   1   3   9        6.37      -28.63     43.81 o 
   3   3   9     3880.60     3821.28    148.09 o 
   5   3   9     1823.57     1718.37    248.98 o 
   7   3   9     2027.68     1972.25    261.32 o 
   9   3   9     2322.90     2391.27    304.18 o 
  11   3   9      149.71      112.26     75.99 o 
  13   3   9     1135.77      980.60    121.19 o 
  15   3   9      284.85      536.19    226.19 o 
  17   3   9       41.54     -191.01    191.01 o 
  19   3   9     1669.59     2073.97    335.01 o 
  21   3   9      825.22     1168.48    274.86 o 
  23   3   9      326.59      219.66    193.41 o 
 -28   4   9      552.01      717.13    236.99 o 
 -26   4   9      718.29      516.95    202.78 o 
 -24   4   9     1195.95     1079.90    190.82 o 
 -22   4   9     1872.30     2079.22    360.54 o 
 -20   4   9      114.49      402.46    140.40 o 
 -18   4   9     3441.21     3376.81    285.58 o 
 -16   4   9     1457.18     1785.80    213.83 o 
 -14   4   9       25.30       39.24     91.60 o 
 -12   4   9       42.99      103.07    101.07 o 
 -10   4   9      269.01      334.24    145.67 o 
  -8   4   9      323.77      375.11     76.90 o 
  -6   4   9     5432.30     5482.44    300.24 o 
  -4   4   9        2.15      -80.57     80.57 o 
  -2   4   9     2756.86     2841.77    158.29 o 
   0   4   9      280.19      369.96     86.38 o 
   2   4   9     1180.82     1336.81    242.32 o 
   4   4   9       47.26      -75.83    147.74 o 
   6   4   9      286.79      209.25     74.09 o 
   8   4   9       17.95        1.93    131.79 o 
  10   4   9     4032.88     4301.47    421.51 o 
  12   4   9        5.60       -7.41    133.13 o 
  14   4   9     2578.57     2523.49    340.29 o 
  16   4   9      104.96      143.30    160.39 o 
  18   4   9      395.39      401.06    204.48 o 
  20   4   9      383.90      492.80    177.16 o 
 -23   5   9     1876.98     2023.77    337.30 o 
 -21   5   9      774.26      594.04    208.74 o 
 -19   5   9     2013.35     2234.86    340.73 o 
 -17   5   9     1171.52     1363.17    286.88 o 
 -15   5   9       97.26     -155.69    155.69 o 
 -13   5   9      688.25      507.30    179.86 o 
 -11   5   9     2003.53     2547.27    359.09 o 
  -9   5   9       61.82       71.97    106.31 o 
  -7   5   9     6910.32     7391.05    391.00 o 
  -5   5   9     1015.28     1266.95    240.83 o 
  -3   5   9       11.29     -148.74    148.74 o 
  -1   5   9     2707.99     2747.18    336.52 o 
   1   5   9     1179.85     1864.40    297.89 o 
   3   5   9      251.29      426.27    174.34 o 
   5   5   9     4439.71     4580.44    432.00 o 
   7   5   9       49.00      -90.05    157.53 o 
   9   5   9      129.77      -19.09    131.95 o 
  11   5   9     1157.18     1393.19    255.17 o 
  13   5   9      276.03      123.89    145.83 o 
  15   5   9      124.77       51.15    181.12 o 
 -14   6   9        7.86     -185.99    185.99 o 
 -12   6   9      121.21       38.36    153.36 o 
 -10   6   9      748.62      799.38    265.54 o 
  -8   6   9        2.14       56.90    102.73 o 
  -6   6   9      242.11      367.18    126.72 o 
  -4   6   9      305.12      417.62    175.11 o 
  -2   6   9      798.20      901.75    201.07 o 
   0   6   9      259.15      676.63    215.99 o 
   2   6   9       30.67      197.45    167.04 o 
   4   6   9      294.49       36.18    152.77 o 
   6   6   9      470.19      357.08    173.65 o 
 -34   0  10       76.76        1.66    166.44 o 
 -32   0  10     2677.03     2483.60    373.74 o 
 -30   0  10        2.27     -196.22    196.22 o 
 -28   0  10      937.04      786.74    235.54 o 
 -26   0  10        0.66       10.72    140.64 o 
 -24   0  10      693.98      650.98    193.32 o 
 -22   0  10       12.37      133.25    155.61 o 
 -20   0  10     6358.83     5870.03    461.96 o 
 -18   0  10        0.73       40.70    127.89 o 
 -16   0  10    20981.17    19349.91    802.48 o 
 -14   0  10      112.73       47.38     81.68 o 
 -12   0  10     3232.53     3301.79    179.35 o 
 -10   0  10     1233.62     1256.06    111.67 o 
  -8   0  10     6136.02     5502.55    402.90 o 
  -6   0  10     2166.63     2551.38    277.80 o 
  -4   0  10    30233.52    28967.48    893.12 o 
  -2   0  10       62.12        4.08     62.74 o 
   0   0  10    19032.99    19145.24    504.03 o 
   2   0  10     4267.25     4088.92    193.24 o 
   4   0  10       16.08      -23.11    126.05 o 
   6   0  10     3915.50     3443.39    232.20 o 
   8   0  10     9810.81    10668.64    394.90 o 
  10   0  10       26.36      167.33    144.39 o 
  12   0  10    12271.10    12965.53    640.03 o 
  14   0  10      545.44      455.85    176.94 o 
  16   0  10     1995.16     1942.26    298.91 o 
  18   0  10     1598.44     1755.40    278.47 o 
  20   0  10      368.64      504.57    177.14 o 
  22   0  10       97.70      -95.90    164.55 o 
  24   0  10     3522.86     3675.62    384.58 o 
  26   0  10      404.33      227.91    138.68 o 
 -35   1  10      630.27      812.88    190.41 o 
 -33   1  10     1474.54     1637.15    227.19 o 
 -31   1  10      708.29      826.74    171.49 o 
 -29   1  10      970.91     1057.87    189.83 o 
 -27   1  10     2678.15     2985.76    271.97 o 
 -25   1  10     1819.87     1986.43    225.54 o 
 -23   1  10      434.49      378.56    118.10 o 
 -21   1  10     6495.93     6093.99    349.15 o 
 -19   1  10     8215.35     8112.60    393.54 o 
 -17   1  10     2334.97     2302.80    215.08 o 
 -15   1  10     8014.42     9040.18    378.26 o 
 -13   1  10       17.74       66.64     62.61 o 
 -11   1  10       63.62      105.69     46.19 o 
  -9   1  10     6820.13     6802.48    187.36 o 
  -7   1  10     2984.14     3045.30    125.18 o 
  -5   1  10     5104.04     5133.74    185.47 o 
  -3   1  10     3539.79     3417.18    137.17 o 
  -1   1  10     1277.10     1246.86     86.52 o 
   1   1  10     5217.71     5122.83    183.61 o 
   3   1  10     1825.11     1958.05    133.44 o 
   5   1  10      261.66      205.00     64.45 o 
   7   1  10     5568.94     5874.61    249.06 o 
   9   1  10     1502.28     1682.46    115.98 o 
  11   1  10      122.04      149.96     61.15 o 
  13   1  10      523.72      502.72     92.81 o 
  15   1  10      262.79      219.70     92.91 o 
  17   1  10     1243.81     1143.89    180.47 o 
  19   1  10      123.87      228.88    104.67 o 
  21   1  10      281.03      299.88    132.17 o 
  23   1  10        0.62       50.59    120.42 o 
  25   1  10      271.23      315.51    115.15 o 
 -32   2  10      337.57      399.77    150.56 o 
 -30   2  10     4887.90     4925.09    360.88 o 
 -28   2  10        3.57     -149.22    159.54 o 
 -26   2  10      608.65      516.33    129.56 o 
 -24   2  10      266.92      185.83    120.19 o 
 -22   2  10      446.66      328.05    130.93 o 
 -20   2  10      239.08      270.43    110.56 o 
 -18   2  10     3389.13     3064.68    254.96 o 
 -16   2  10      408.47      366.93    116.93 o 
 -14   2  10     8030.51     7864.56    294.35 o 
 -12   2  10     1150.58     1118.77    114.46 o 
 -10   2  10        8.42       30.28     56.47 o 
  -8   2  10      573.98      597.16     85.72 o 
  -6   2  10     6563.82     6695.32    185.64 o 
  -4   2  10     1374.46     1466.97     92.20 o 
  -2   2  10     5049.01     4608.46    350.93 o 
   0   2  10     1431.19     1496.83    116.43 o 
   2   2  10     3969.19     3750.99    302.76 o 
   4   2  10        1.45        5.45     53.93 o 
   6   2  10      529.76      491.94     74.09 o 
   8   2  10      574.70      504.62     95.08 o 
  10   2  10    15541.10    16371.70    348.37 o 
  12   2  10      396.20      496.85     53.31 o 
  14   2  10      818.98      821.29     70.72 o 
  16   2  10      244.71      246.53     62.55 o 
  18   2  10      263.13      160.24     98.13 o 
  20   2  10        8.54      -15.48    107.10 o 
  22   2  10     1110.62      994.93    345.97 o 
  24   2  10        2.78       35.81    111.06 o 
 -31   3  10      315.00      306.87    137.42 o 
 -29   3  10     1447.15     1501.71    216.17 o 
 -27   3  10      165.89      123.23    127.23 o 
 -25   3  10     2406.09     2801.97    276.71 o 
 -23   3  10      551.97      553.04    271.26 o 
 -21   3  10       12.88       49.52    109.13 o 
 -19   3  10     4180.45     4186.09    314.62 o 
 -17   3  10     1598.32     1500.39    211.49 o 
 -15   3  10     2171.59     2125.50    215.25 o 
 -13   3  10    11806.98    12341.20    372.64 o 
 -11   3  10      134.87      124.86     69.66 o 
  -9   3  10      714.09      778.78     94.36 o 
  -7   3  10     7110.58     7378.47    228.63 o 
  -5   3  10      172.28      103.28     50.33 o 
  -3   3  10      209.93      115.70     47.34 o 
  -1   3  10    12349.71    12110.82    315.79 o 
   1   3  10     2831.51     2850.35    141.55 o 
   3   3  10     2434.51     2586.07    125.99 o 
   5   3  10     2250.69     2473.94    192.46 o 
   7   3  10     1799.23     1681.01    250.62 o 
   9   3  10       39.44       78.24    132.38 o 
  11   3  10      933.02     1008.96    227.85 o 
  13   3  10      124.67      104.65    163.46 o 
  15   3  10     2855.49     3186.07    400.59 o 
  17   3  10     1000.00      822.87    230.36 o 
  19   3  10      840.40      793.18    217.30 o 
  21   3  10      382.47      493.91    226.57 o 
 -28   4  10       77.84      120.23    219.80 o 
 -26   4  10      536.53      533.35    165.87 o 
 -24   4  10     1294.24     1261.59    206.29 o 
 -22   4  10      295.13      732.66    176.06 o 
 -20   4  10      186.50      305.72    130.11 o 
 -18   4  10     3879.01     4575.00    335.71 o 
 -16   4  10        8.28      121.66    104.58 o 
 -14   4  10       18.01       -0.16    115.01 o 
 -12   4  10     1096.93     1189.28    122.26 o 
 -10   4  10       24.75       22.11     67.49 o 
  -8   4  10      896.70      871.73    100.95 o 
  -6   4  10      850.70     1176.07     98.28 o 
  -4   4  10      842.33      774.31     97.43 o 
  -2   4  10     4832.88     5104.52    186.19 o 
   0   4  10      158.84      290.76     87.96 o 
   2   4  10       38.94       54.03     73.03 o 
   4   4  10     1094.70     1096.71    227.57 o 
   6   4  10     2483.16     2645.62    335.73 o 
   8   4  10      592.39      795.39    219.60 o 
  10   4  10      963.15     1223.84    237.72 o 
  12   4  10       50.29       36.84    153.67 o 
  14   4  10       55.63     -169.10    169.10 o 
  16   4  10       27.60     -202.93    202.93 o 
  18   4  10      326.13      570.29    218.13 o 
 -21   5  10       24.04      209.96    186.15 o 
 -19   5  10      104.98      203.79    143.37 o 
 -17   5  10      108.60      104.33    165.98 o 
 -15   5  10        5.02      -25.51    156.06 o 
 -13   5  10      434.90      925.77    256.05 o 
 -11   5  10      843.66     1141.40    271.75 o 
  -9   5  10        0.82     -118.56    118.56 o 
  -7   5  10      705.43      656.79    144.99 o 
  -5   5  10        1.40      -47.09    159.34 o 
  -3   5  10      488.92       94.11    134.65 o 
  -1   5  10      256.27      543.67    203.69 o 
   1   5  10      286.66      268.35    148.11 o 
   3   5  10        0.64       -8.75    152.17 o 
   5   5  10      470.79      305.24    161.55 o 
   7   5  10       25.09       36.26    138.67 o 
   9   5  10      796.26      659.24    208.35 o 
  11   5  10      373.75      133.86    180.22 o 
  13   5  10        7.79       23.20    171.68 o 
 -12   6  10        8.16     -199.39    203.77 o 
 -10   6  10      175.50      311.13    216.28 o 
  -8   6  10       64.18      -23.57     99.27 o 
  -6   6  10      659.24      720.10    200.16 o 
  -4   6  10      561.85      808.35    229.18 o 
  -2   6  10      246.72      204.44    152.11 o 
   0   6  10       30.73      168.49    140.40 o 
   2   6  10      187.68      390.64    213.31 o 
 -33   1  11      109.50      275.00    144.94 o 
 -31   1  11      221.64      211.42    417.97 o 
 -29   1  11       19.67      -61.32    127.03 o 
 -27   1  11     1456.59     1635.46    282.72 o 
 -25   1  11     2567.90     2609.30    251.76 o 
 -23   1  11       46.38       67.34    106.14 o 
 -21   1  11      210.02       74.31     99.84 o 
 -19   1  11      134.72      235.46    120.85 o 
 -17   1  11      485.10      505.16    205.95 o 
 -15   1  11     5002.88     4602.53    294.99 o 
 -13   1  11     3190.57     3032.50    239.26 o 
 -11   1  11     1629.10     1565.08    135.87 o 
  -9   1  11     3296.68     2937.11    177.46 o 
  -7   1  11       81.71       20.68     87.71 o 
  -5   1  11      127.06       87.21     76.97 o 
  -3   1  11      470.83      435.61     80.72 o 
  -1   1  11      572.41      575.70     75.01 o 
   1   1  11     6125.16     6096.16    211.85 o 
   3   1  11     4417.66     4631.23    208.53 o 
   5   1  11     1790.12     1790.24    134.32 o 
   7   1  11      935.76      964.98    115.45 o 
   9   1  11        2.50       49.79     69.28 o 
  11   1  11      553.80      689.89    105.60 o 
  13   1  11      883.70      989.97    262.19 o 
  15   1  11     1427.20     1539.81    183.72 o 
  17   1  11     1266.98     1192.73    171.53 o 
  19   1  11      245.39       91.60    143.30 o 
  21   1  11      463.55      256.95    110.45 o 
  23   1  11        2.11       41.58    111.44 o 
 -32   2  11      490.19      534.22    160.41 o 
 -30   2  11      275.57      377.02    313.50 o 
 -28   2  11      870.74      984.28    196.73 o 
 -26   2  11      733.46      780.63    168.50 o 
 -24   2  11      294.79       93.64    130.21 o 
 -22   2  11      349.46      653.51    156.08 o 
 -20   2  11     3553.96     3919.41    301.40 o 
 -18   2  11       63.80      -41.11    106.11 o 
 -16   2  11     5184.25     5102.54    520.46 o 
 -14   2  11        9.39      164.93    119.41 o 
 -12   2  11     1171.73     1006.01    117.22 o 
 -10   2  11     2411.69     2486.12    165.64 o 
  -8   2  11     3488.41     3333.85    183.77 o 
  -6   2  11     4396.03     4235.65    206.06 o 
  -4   2  11     8917.44     8473.69    256.27 o 
  -2   2  11      257.97      161.80     57.71 o 
   0   2  11     3012.52     2766.22    273.60 o 
   2   2  11     2022.97     1543.17    121.02 o 
   4   2  11       57.09       32.89     59.36 o 
   6   2  11     4820.36     4448.20    230.49 o 
   8   2  11     2420.15     2676.90    156.57 o 
  10   2  11      156.50      282.65     68.52 o 
  12   2  11     5092.02     5450.96    213.55 o 
  14   2  11      112.02       42.38     63.87 o 
  16   2  11       16.35      -68.18    119.04 o 
  18   2  11     1070.47     1076.96    164.31 o 
  20   2  11      316.16      244.89    302.90 o 
  22   2  11      495.23      329.02    196.15 o 
 -29   3  11      172.41       78.63    130.99 o 
 -27   3  11      541.57      630.54    172.26 o 
 -25   3  11       40.25       89.58    107.68 o 
 -23   3  11      809.26      928.46    200.72 o 
 -21   3  11     1143.78      969.79    179.90 o 
 -19   3  11     3406.30     3582.34    456.54 o 
 -17   3  11       50.64      138.32    139.12 o 
 -15   3  11      521.68      497.58    143.00 o 
 -13   3  11      652.97      397.00    143.74 o 
 -11   3  11      259.94      276.66     84.87 o 
  -9   3  11       87.20       19.37     61.72 o 
  -7   3  11      673.32      487.36     73.21 o 
  -5   3  11     3593.02     3371.37    158.25 o 
  -3   3  11     4317.12     3852.63    192.06 o 
  -1   3  11     1653.71     1529.02    119.17 o 
   1   3  11       32.57       63.76    107.66 o 
   3   3  11      275.68      189.93     60.51 o 
   5   3  11       41.34       -0.93     29.05 o 
   7   3  11      312.77      181.96     76.52 o 
   9   3  11       91.54       95.05     70.46 o 
  11   3  11       14.60     -125.70    192.26 o 
  13   3  11      748.71     1013.24    254.13 o 
  15   3  11      182.66      225.82    178.23 o 
  17   3  11      375.49      308.53    188.51 o 
  19   3  11       92.47       81.95    170.57 o 
 -26   4  11      310.49      162.58    129.43 o 
 -24   4  11       30.57      209.11    131.44 o 
 -22   4  11      590.00      577.27    173.80 o 
 -20   4  11      150.25       30.40    116.45 o 
 -18   4  11     2742.82     2984.97    280.00 o 
 -16   4  11      663.10      637.11    160.26 o 
 -14   4  11     3200.95     3448.30    386.02 o 
 -12   4  11      728.59      835.08    151.14 o 
 -10   4  11       97.90      212.09     74.35 o 
  -8   4  11      142.87      139.04     53.58 o 
  -6   4  11      649.41      754.59     86.63 o 
  -4   4  11       40.69      151.66     88.02 o 
  -2   4  11     7654.08     7668.50    549.36 o 
   0   4  11      280.87       47.20    129.85 o 
   2   4  11     2270.22     2457.43    330.77 o 
   4   4  11      533.95      555.69    221.60 o 
   6   4  11      126.31      218.71    188.84 o 
   8   4  11      147.10      -76.06    152.89 o 
  10   4  11     2874.18     3248.03    403.01 o 
  12   4  11       53.31      141.03    158.71 o 
  14   4  11     2111.27     2085.03    344.91 o 
  16   4  11      152.99      277.70    200.01 o 
 -19   5  11      856.31      747.16    222.31 o 
 -17   5  11     1096.24     1017.48    270.68 o 
 -15   5  11        0.88      316.44    182.92 o 
 -13   5  11     2592.24     2948.46    411.64 o 
 -11   5  11      508.91      633.16    217.58 o 
  -9   5  11      450.19      581.14    230.25 o 
  -7   5  11      389.46      383.50    127.39 o 
  -5   5  11      228.94      150.44    168.27 o 
  -3   5  11      248.80      211.32    163.88 o 
  -1   5  11     1593.94     1813.60    293.93 o 
   1   5  11      116.48       62.65    154.08 o 
   3   5  11     1694.60     1552.68    287.80 o 
   5   5  11      234.97       89.91    155.93 o 
   7   5  11       34.49      140.72    183.50 o 
   9   5  11      140.15     -104.54    160.06 o 
 -32   0  12     1577.87     1706.66    330.96 o 
 -30   0  12       37.22      106.69    186.74 o 
 -28   0  12     2168.74     2566.93    382.82 o 
 -26   0  12     3179.10     3018.79    406.99 o 
 -24   0  12      317.60      409.71    201.76 o 
 -22   0  12     2879.92     3520.96    411.49 o 
 -20   0  12     2739.74     2761.67    365.51 o 
 -18   0  12     1543.38     1725.53    309.95 o 
 -16   0  12     9101.41     9255.06    603.39 o 
 -14   0  12     4634.34     4816.03    442.49 o 
 -12   0  12     3425.44     3466.38    362.65 o 
 -10   0  12     7469.99     7741.07    527.64 o 
  -8   0  12     1178.32     1235.74    226.59 o 
  -6   0  12    14834.66    15030.95    706.94 o 
  -4   0  12     9842.38     9622.59    560.86 o 
  -2   0  12     5117.62     4943.76    400.38 o 
   0   0  12     3249.47     3421.81    334.83 o 
   2   0  12     1224.84     1196.18    211.79 o 
   4   0  12      186.83       43.27     94.99 o 
   6   0  12     6643.02     6469.45    331.62 o 
   8   0  12     3880.26     3849.97    393.79 o 
  10   0  12      436.62      526.53    186.74 o 
  12   0  12     3513.24     4240.85    416.04 o 
  14   0  12        0.59     -109.53    159.42 o 
  16   0  12       28.50     -135.63    155.76 o 
  18   0  12      859.41      991.68    246.84 o 
  20   0  12      649.24      865.33    246.18 o 
  22   0  12      917.19     1104.45    267.52 o 
 -31   1  12     1602.19     2015.25    539.29 o 
 -29   1  12       48.33      -11.65    359.85 o 
 -27   1  12     1850.92     2437.64    464.45 o 
 -25   1  12      335.33      231.55    129.00 o 
 -23   1  12      640.92      543.15    145.27 o 
 -21   1  12      195.45      161.88     96.46 o 
 -19   1  12      166.64      232.21    111.24 o 
 -17   1  12      748.65      798.85    147.28 o 
 -15   1  12     5692.51     5844.56    345.54 o 
 -13   1  12      348.85      335.75    118.59 o 
 -11   1  12     3231.01     3323.92    257.93 o 
  -9   1  12      277.20      197.40     93.43 o 
  -7   1  12      773.74      717.33    132.03 o 
  -5   1  12      827.47      767.38    136.46 o 
  -3   1  12      429.62      634.31    129.01 o 
  -1   1  12      508.99      430.79     89.51 o 
   1   1  12     3854.90     3941.28    316.65 o 
   3   1  12        1.55      103.19     92.96 o 
   5   1  12     5727.58     5708.71    301.53 o 
   7   1  12      372.74      399.61    105.70 o 
   9   1  12       17.06      -22.61     67.39 o 
  11   1  12     2745.42     2531.84    177.73 o 
  13   1  12      876.07     1124.99    128.68 o 
  15   1  12        3.98      -50.50    187.33 o 
  17   1  12     1653.56     1833.65    243.80 o 
  19   1  12       84.26      -12.50    123.06 o 
  21   1  12      102.93       44.95    126.59 o 
 -30   2  12     1078.68     1066.44    214.18 o 
 -28   2  12     1030.08     1196.67    197.70 o 
 -26   2  12     1444.53     1418.11    211.59 o 
 -24   2  12      961.02      983.41    211.01 o 
 -22   2  12        3.38     -122.55    122.55 o 
 -20   2  12      181.37      150.80    101.98 o 
 -18   2  12       52.26       27.72    101.44 o 
 -16   2  12      446.28      567.93    199.09 o 
 -14   2  12     6878.19     7089.32    389.53 o 
 -12   2  12      643.59      774.67    175.69 o 
 -10   2  12     1621.60     1736.27    150.98 o 
  -8   2  12     2121.73     1895.44    145.22 o 
  -6   2  12        1.96       61.85     95.10 o 
  -4   2  12        6.06      -64.28    102.85 o 
  -2   2  12     4460.47     4333.43    232.75 o 
   0   2  12      131.44        9.23     86.82 o 
   2   2  12     3054.28     3011.26    227.77 o 
   4   2  12      259.28      288.71     78.48 o 
   6   2  12      923.48      971.37    137.62 o 
   8   2  12      549.99      451.76    101.02 o 
  10   2  12      101.38      162.66     93.37 o 
  12   2  12        3.14       -6.65    177.21 o 
  14   2  12     1942.21     2295.99    349.15 o 
  16   2  12        3.06       56.38    141.08 o 
  18   2  12        2.96       83.49    150.36 o 
  20   2  12        4.99     -144.74    151.90 o 
 -27   3  12       61.44      -87.02    145.03 o 
 -25   3  12     2168.60     2589.43    282.08 o 
 -23   3  12       87.55       -3.12    117.02 o 
 -21   3  12      662.47      684.43    173.53 o 
 -19   3  12       54.34      114.12    129.58 o 
 -17   3  12      389.79      293.14    196.87 o 
 -15   3  12      747.01      817.62    208.33 o 
 -13   3  12     2109.61     2636.72    254.93 o 
 -11   3  12       27.54       74.71     68.65 o 
  -9   3  12     6800.18     6728.50    279.74 o 
  -7   3  12       30.72       66.13     56.30 o 
  -5   3  12      428.49      369.51     77.58 o 
  -3   3  12      382.56      374.91     85.33 o 
  -1   3  12      165.85      116.59    134.68 o 
   1   3  12      935.02      864.40    123.99 o 
   3   3  12     5248.90     5397.91    421.37 o 
   5   3  12        3.82      -20.03    140.33 o 
   7   3  12     1031.57     1327.76    283.94 o 
   9   3  12       13.58       89.24    159.46 o 
  11   3  12       69.15      601.53    247.88 o 
  13   3  12      357.06      522.91    188.87 o 
  15   3  12     1615.99     2048.53    346.29 o 
  17   3  12      206.80      225.14    195.69 o 
 -24   4  12      244.77      343.07    151.20 o 
 -22   4  12      150.72       59.51    177.40 o 
 -20   4  12     1392.99     1883.11    247.92 o 
 -18   4  12      133.77      125.08    121.78 o 
 -16   4  12       28.72      196.71    127.78 o 
 -14   4  12       47.70       50.52    118.54 o 
 -12   4  12      296.31      201.90    116.12 o 
 -10   4  12       17.65       41.90    118.44 o 
  -8   4  12     1214.64     1394.65    184.12 o 
  -6   4  12      564.69      619.67    123.60 o 
  -4   4  12      511.23      679.98    114.61 o 
  -2   4  12      147.84     -139.71    151.80 o 
   0   4  12      105.33     -117.14    176.92 o 
   2   4  12       20.58     -147.03    147.03 o 
   4   4  12     1138.72     1188.30    261.52 o 
   6   4  12      598.92      717.12    247.39 o 
   8   4  12      390.76      463.39    205.97 o 
  10   4  12      109.99      446.87    221.60 o 
  12   4  12       58.32       90.32    168.62 o 
 -17   5  12      210.25      219.38    186.10 o 
 -15   5  12        0.97     -144.44    200.50 o 
 -13   5  12       17.46      -59.53    151.24 o 
 -11   5  12      215.02      427.88    207.42 o 
  -9   5  12       29.32      289.85    224.20 o 
  -7   5  12      868.82      992.71    349.11 o 
  -5   5  12        0.61      -44.72    199.06 o 
  -3   5  12       82.44      167.27    156.02 o 
  -1   5  12       16.22      276.63    188.72 o 
   1   5  12      206.31      196.25    180.94 o 
   3   5  12        2.44        8.48    158.13 o 
   5   5  12      328.62      930.23    270.46 o 
 -31   1  13      476.58      528.82    215.69 o 
 -29   1  13      440.39      313.06    150.19 o 
 -27   1  13      662.26      721.36    181.32 o 
 -25   1  13        3.58       57.35    111.19 o 
 -23   1  13      322.88      394.59    144.81 o 
 -21   1  13      114.30      -10.91    107.74 o 
 -19   1  13       28.24      100.33    114.25 o 
 -17   1  13      194.30      273.84    121.42 o 
 -15   1  13     2466.30     2438.82    276.60 o 
 -13   1  13     1098.93     1372.15    201.39 o 
 -11   1  13     2194.53     2141.44    209.67 o 
  -9   1  13      494.99      586.40    124.46 o 
  -7   1  13      322.19      219.59     92.63 o 
  -5   1  13      745.95      628.93    128.31 o 
  -3   1  13      124.54      229.18    106.40 o 
  -1   1  13      772.76      819.35    140.60 o 
   1   1  13     2386.63     2358.71    178.76 o 
   3   1  13      926.72      911.62    119.31 o 
   5   1  13     2753.77     2719.57    228.97 o 
   7   1  13      100.34      114.07    111.82 o 
   9   1  13       79.21      129.27     91.39 o 
  11   1  13     1618.43     1590.05    148.68 o 
  13   1  13      393.40      233.09    110.61 o 
  15   1  13      269.92      205.91     86.14 o 
  17   1  13      573.37      653.87    143.59 o 
  19   1  13       29.52      -30.51    120.60 o 
 -28   2  13      581.63      428.90    144.06 o 
 -26   2  13      728.53      741.19    178.34 o 
 -24   2  13        4.39      -70.64    138.47 o 
 -22   2  13      798.07      980.89    195.87 o 
 -20   2  13      839.35      744.03    160.68 o 
 -18   2  13     2853.52     2764.21    273.97 o 
 -16   2  13     2559.14     2681.88    262.04 o 
 -14   2  13     4948.75     5259.48    352.75 o 
 -12   2  13      210.36      341.39    119.20 o 
 -10   2  13     1022.18      883.23    154.42 o 
  -8   2  13     1029.68     1089.63    171.14 o 
  -6   2  13     2100.59     1995.09    207.68 o 
  -4   2  13     1826.56     2119.30    216.83 o 
  -2   2  13      107.95      -46.59     90.90 o 
   0   2  13      523.39      433.94    115.65 o 
   2   2  13      740.13      636.59    120.78 o 
   4   2  13       49.75       68.05    108.46 o 
   6   2  13     3043.22     3045.72    238.49 o 
   8   2  13     2280.01     2434.55    213.05 o 
  10   2  13       62.83        5.87    153.45 o 
  12   2  13      231.64      323.65    173.67 o 
  14   2  13       47.49       85.22    180.80 o 
  16   2  13        3.41      359.01    233.68 o 
 -25   3  13        8.83      -59.60    223.68 o 
 -23   3  13      318.26      571.06    276.93 o 
 -21   3  13      188.45      181.88    127.12 o 
 -19   3  13      439.57      216.44    230.79 o 
 -17   3  13      330.95      310.01    131.83 o 
 -15   3  13      136.90       40.62    122.02 o 
 -13   3  13      588.70      428.73    147.41 o 
 -11   3  13      216.03      195.72    314.00 o 
  -9   3  13      544.07      302.65    105.99 o 
  -7   3  13     1384.44      994.34    152.54 o 
  -5   3  13      774.59      706.76    117.74 o 
  -3   3  13      111.46      164.25     85.35 o 
  -1   3  13      186.54      199.74    137.91 o 
   1   3  13     1075.86      952.40    174.85 o 
   3   3  13      123.20      211.83    152.62 o 
   5   3  13      108.24       63.59    151.09 o 
   7   3  13     1426.04     2090.90    333.85 o 
   9   3  13       19.78      144.84    158.54 o 
  11   3  13      628.27      873.78    266.08 o 
  13   3  13       40.78      144.34    182.84 o 
 -22   4  13       49.47      -35.67    126.72 o 
 -20   4  13      225.18      412.07    357.02 o 
 -18   4  13      413.09      340.75    145.73 o 
 -16   4  13       58.24      181.80    228.60 o 
 -14   4  13     1010.82     1001.40    192.06 o 
 -12   4  13      402.76      343.89    228.02 o 
 -10   4  13     1289.82     1439.24    240.32 o 
  -8   4  13      654.14      763.47    155.63 o 
  -6   4  13     1072.11     1038.13    137.30 o 
  -4   4  13     1019.64      881.52    176.61 o 
  -2   4  13      780.30     1161.32    191.74 o 
   0   4  13      284.88      405.95    201.54 o 
   2   4  13      226.66      284.64    194.83 o 
   4   4  13       28.82      -26.88    180.03 o 
   6   4  13       91.96      325.10    217.63 o 
   8   4  13      512.00      898.08    277.86 o 
  10   4  13      354.16      494.44    228.60 o 
 -11   5  13      126.64     -193.90    193.90 o 
  -9   5  13      959.99     1150.85    326.43 o 
  -7   5  13      176.70      157.62    127.89 o 
  -5   5  13       39.44       -1.95    141.41 o 
  -3   5  13      560.17      575.14    164.50 o 
  -1   5  13      425.47      512.72    246.00 o 
 -28   0  14     1095.65      927.61    261.81 o 
 -26   0  14     1550.46     2469.79    390.34 o 
 -24   0  14        4.22       96.38    153.90 o 
 -22   0  14     2323.21     2785.14    404.42 o 
 -20   0  14       14.09       -8.05    153.79 o 
 -18   0  14     2194.04     2233.05    340.97 o 
 -16   0  14      226.65     -130.63    186.51 o 
 -14   0  14      348.17      430.09    188.73 o 
 -12   0  14      406.13      133.06    147.14 o 
 -10   0  14     2171.61     2467.22    328.67 o 
  -8   0  14      701.61      851.73    231.41 o 
  -6   0  14     1523.06     1715.60    287.10 o 
  -4   0  14       42.06      248.84    177.89 o 
  -2   0  14     3534.36     3441.82    365.11 o 
   0   0  14      221.87      136.50    127.84 o 
   2   0  14      605.65      633.86    176.40 o 
   4   0  14      305.76      252.95    161.10 o 
   6   0  14     1350.45     1321.15    178.70 o 
   8   0  14      918.72      901.95    156.25 o 
  10   0  14      880.81      797.67    154.05 o 
  12   0  14       30.48      166.91    110.13 o 
  14   0  14      489.91      605.96    198.13 o 
  16   0  14      276.86      439.79    212.19 o 
 -29   1  14       16.09       -8.88    280.85 o 
 -27   1  14      291.82      327.73    139.59 o 
 -25   1  14       38.44       68.70    118.73 o 
 -23   1  14      872.92      881.60    187.08 o 
 -21   1  14     1189.97     1017.66    272.42 o 
 -19   1  14     1151.35     1422.47    281.97 o 
 -17   1  14      992.40     1463.47    369.47 o 
 -15   1  14        4.91      154.55    121.20 o 
 -13   1  14       64.15      334.81    127.45 o 
 -11   1  14     2541.84     2802.89    253.07 o 
  -9   1  14      677.38      700.74    143.70 o 
  -7   1  14     2104.13     2308.47    231.20 o 
  -5   1  14     1269.89     1537.88    184.96 o 
  -3   1  14       53.42       47.71     86.22 o 
  -1   1  14     1685.72     1817.14    200.83 o 
   1   1  14     1101.96     1087.21    194.04 o 
   3   1  14       39.72      121.16     81.71 o 
   5   1  14      494.69      711.69    128.87 o 
   7   1  14     3550.39     3983.92    460.37 o 
   9   1  14      666.57      823.04    144.58 o 
  11   1  14       56.47      120.01    147.84 o 
  13   1  14      352.63      430.46    149.10 o 
  15   1  14      348.08      115.11    114.43 o 
 -26   2  14      181.38      235.38    127.41 o 
 -24   2  14      979.81     1129.02    199.86 o 
 -22   2  14      878.31      635.38    156.25 o 
 -20   2  14      218.29      269.15    128.23 o 
 -18   2  14     1141.03     1204.41    197.94 o 
 -16   2  14     1582.89     1883.76    235.24 o 
 -14   2  14      471.50      391.11    138.16 o 
 -12   2  14      570.98      706.92    146.50 o 
 -10   2  14      176.97      228.80    112.87 o 
  -8   2  14      801.60      785.06    161.24 o 
  -6   2  14       35.06       64.80    113.88 o 
  -4   2  14      940.16      978.18    168.27 o 
  -2   2  14      302.71      410.32    146.71 o 
   0   2  14      378.89      306.35     84.93 o 
   2   2  14       53.41       57.94    125.06 o 
   4   2  14      212.11      294.14    117.16 o 
   6   2  14      397.41      229.24     81.83 o 
   8   2  14      466.10      824.02    257.78 o 
  10   2  14       70.26      188.91    189.40 o 
  12   2  14      312.89      417.23    185.94 o 
  14   2  14       19.37      103.45    194.64 o 
 -23   3  14       63.78      237.85    192.50 o 
 -21   3  14      481.80      575.90    185.58 o 
 -19   3  14     1083.32     1267.43    205.30 o 
 -17   3  14       56.93       12.60    193.20 o 
 -15   3  14      918.16      982.65    191.33 o 
 -13   3  14      515.23      585.64    358.12 o 
 -11   3  14      618.08      423.95    142.24 o 
  -9   3  14      953.08     1077.81    245.36 o 
  -7   3  14      287.55      149.56    156.77 o 
  -5   3  14      148.97      208.92    301.67 o 
  -3   3  14     1736.95     1896.52    212.37 o 
  -1   3  14     1001.56      755.50    110.84 o 
   1   3  14      427.65      478.04    150.82 o 
   3   3  14      937.16      929.00    245.61 o 
   5   3  14      163.07      293.31    220.96 o 
   7   3  14      192.89      456.00    198.39 o 
   9   3  14       84.11      399.33    195.39 o 
  11   3  14      234.98      -66.10    193.19 o 
 -18   4  14       12.98       58.48    123.55 o 
 -16   4  14      251.46      230.83    143.51 o 
 -14   4  14      317.31      328.17    156.89 o 
 -12   4  14      165.43      251.29    127.98 o 
 -10   4  14      102.56      277.35    142.36 o 
  -8   4  14      149.15      134.37    177.40 o 
  -6   4  14      954.39      817.11    263.39 o 
  -4   4  14     1687.18     1712.75    226.06 o 
  -2   4  14      692.62      906.73    180.85 o 
   0   4  14      226.75      414.37    149.74 o 
   2   4  14      362.74      217.76    158.44 o 
   4   4  14      102.23      112.00    168.27 o 
 -25   1  15        8.28     -143.98    143.98 o 
 -23   1  15      249.19      252.71    137.70 o 
 -21   1  15      148.42      167.27    124.59 o 
 -19   1  15       19.49      -32.78    121.86 o 
 -17   1  15      255.40      212.33    127.51 o 
 -15   1  15      189.06      239.76    256.11 o 
 -13   1  15      649.43      924.67    254.90 o 
 -11   1  15     1753.46     1894.19    228.97 o 
  -9   1  15       69.30       -3.66    105.98 o 
  -7   1  15       48.91       93.90    101.06 o 
  -5   1  15      943.75      840.72    157.72 o 
  -3   1  15      193.20      150.77     98.65 o 
  -1   1  15      324.73      530.83    262.77 o 
   1   1  15      543.98      697.60    241.53 o 
   3   1  15     1149.36     1118.11    161.45 o 
   5   1  15      389.87      689.50    124.46 o 
   7   1  15      957.01     1021.91    206.25 o 
   9   1  15       29.07       14.45     84.02 o 
  11   1  15       37.25       -4.53    163.10 o 
 -24   2  15        3.52     -147.23    147.23 o 
 -22   2  15      618.12      489.05    240.04 o 
 -20   2  15       41.24      -97.69    182.61 o 
 -18   2  15      671.53      631.14    150.15 o 
 -16   2  15       26.01        4.65    191.32 o 
 -14   2  15        7.75     -108.28    196.09 o 
 -12   2  15       65.77      124.92    166.83 o 
 -10   2  15     1152.80     1387.72    201.66 o 
  -8   2  15      388.58      572.93    128.75 o 
  -6   2  15      856.80     1222.94    227.30 o 
  -4   2  15      110.31      451.01    150.46 o 
  -2   2  15      117.26      211.53    231.83 o 
   0   2  15       28.57      -93.43    103.90 o 
   2   2  15       15.92       69.16     98.63 o 
   4   2  15      808.28      787.11    170.78 o 
   6   2  15      274.84      281.44    201.02 o 
   8   2  15      233.80      234.90    194.59 o 
  10   2  15      938.14      806.95    248.60 o 
 -19   3  15      165.68     -111.19    152.46 o 
 -17   3  15      169.64      -16.95    141.24 o 
 -15   3  15        3.54     -151.35    151.35 o 
 -13   3  15        2.26     -125.63    341.32 o 
 -11   3  15      156.08     -114.33    144.72 o 
  -9   3  15       72.02       72.21    293.77 o 
  -7   3  15      101.35      -69.80    113.98 o 
  -5   3  15     3440.76     3241.74    566.63 o 
  -3   3  15       41.42     -148.76    231.39 o 
  -1   3  15       17.77      160.91    121.60 o 
   1   3  15       30.44      -22.11    135.53 o 
   3   3  15      268.67      211.03    280.09 o 
   5   3  15       21.25      304.34    202.65 o 
 -10   4  15        7.52     -184.05    184.05 o 
  -8   4  15     1493.62     1468.92    330.34 o 
  -6   4  15       72.46      163.55    194.99 o 
  -4   4  15      104.26      131.93    127.88 o 
 -24   0  16       38.83      353.28    230.90 o 
 -22   0  16      451.63      803.99    260.31 o 
 -20   0  16       38.07      215.28    190.31 o 
 -18   0  16     1875.61     2381.51    380.24 o 
 -16   0  16       31.30       63.37    170.52 o 
 -14   0  16       25.12      138.10    178.75 o 
 -12   0  16     1746.42     2119.38    353.86 o 
 -10   0  16      310.52      724.54    228.80 o 
  -8   0  16      881.37     1370.37    290.44 o 
  -6   0  16      502.71      729.86    233.99 o 
  -4   0  16       21.82      -19.88    141.14 o 
  -2   0  16     1076.14     1418.95    273.16 o 
   0   0  16      336.88      615.95    202.29 o 
   2   0  16      346.91      253.18    154.24 o 
   4   0  16     1102.13     1140.41    250.69 o 
   6   0  16     1965.80     2130.09    311.73 o 
   8   0  16      909.67      863.52    205.94 o 
 -23   1  16      139.06      275.72    149.87 o 
 -21   1  16       16.16     -136.47    137.52 o 
 -19   1  16       74.84      173.72    274.46 o 
 -17   1  16     4342.09     4810.78    373.23 o 
 -15   1  16        7.07      159.13    142.21 o 
 -13   1  16       15.19      186.39    212.28 o 
 -11   1  16        6.25      -42.86    121.67 o 
  -9   1  16       41.46      -52.04    146.19 o 
  -7   1  16       55.56       71.45    222.82 o 
  -5   1  16     1739.71     2157.30    235.34 o 
  -3   1  16       73.68       -6.63    101.13 o 
  -1   1  16      198.28      331.18    127.01 o 
   1   1  16       69.42      145.57    151.14 o 
   3   1  16       89.47      248.03    167.37 o 
   5   1  16        0.00        3.13     91.91 o 
   7   1  16       23.51      -47.06    279.84 o 
 -20   2  16      561.91      348.90    201.26 o 
 -18   2  16       18.45       13.48    122.61 o 
 -16   2  16      359.17      324.70    155.84 o 
 -14   2  16       92.67      391.09    157.22 o 
 -12   2  16      377.71      498.36    294.61 o 
 -10   2  16      389.36      655.85    171.78 o 
  -8   2  16       39.95      -37.36    281.54 o 
  -6   2  16        0.53      104.76    192.24 o 
  -4   2  16      393.33      477.00    145.40 o 
  -2   2  16       42.26      453.15    152.71 o 
   0   2  16      762.34     1103.14    197.42 o 
   2   2  16      122.68      219.76    256.51 o 
   4   2  16        2.22      217.12    136.15 o 
   6   2  16        2.02       82.76    134.81 o 
 -15   3  16      278.59       62.07    127.55 o 
 -13   3  16        3.08     -379.89    659.58 o 
 -11   3  16      886.52      817.00    419.89 o 
  -9   3  16      129.19     -147.26    147.26 o 
  -7   3  16       10.64      130.18    176.76 o 
  -5   3  16       58.47       25.91    147.55 o 
  -3   3  16      195.69      633.65    261.92 o 
  -1   3  16       88.73     -112.25    167.19 o 
 -17   1  17     2005.84     2364.89    281.08 o 
 -15   1  17      143.18      169.90    229.34 o 
 -13   1  17        8.18      253.92    145.33 o 
 -11   1  17      175.17      348.71    139.46 o 
  -9   1  17        1.66     -127.88    127.88 o 
  -7   1  17        2.79       53.17    120.92 o 
  -5   1  17       19.60       20.14    112.01 o 
  -3   1  17       92.27      217.51    175.58 o 
  -1   1  17     1013.36      970.54    172.01 o 
   1   1  17      421.61      657.48    160.94 o 
 -14   2  17      145.13      165.40    128.53 o 
 -12   2  17      287.01      391.94    148.54 o 
 -10   2  17       63.89      339.38    200.96 o 
  -8   2  17      220.54      417.55    153.04 o 
  -6   2  17      575.03      923.79    350.90 o 
  -4   2  17      106.41      124.29    129.54 o 
  -2   2  17      156.53       59.58    167.12 o 
                                                 
